# Supplementary material for: Continuous synthesis of E. coli genome sections and Mb-scale human DNA assembly
Source: Nature. Author manuscript; Available in PMC 2023 Jul 20. (PMC7614783; doi:10.1038/s41586-023-06268-1)
Supplement: Supplementary Data 1 [file EMS177430-supplement-Supplementary_Data_1.xlsx]

## Sheet: Spacer sequences
Spacer sequences used for REXER and CONEXER
Spacers reference	Spacers type	Target(s)	5' spacer sequence (5' -> 3')	3' spacer sequence (5' -> 3')
Universal1 spacers	universal spacers	100k01, 100k03, 100k05… and CFTR BACs	GATGCAAGTGTGTCGCTGTCGACAGGCCCT	CGGCCGCCCTTTAGTGAGGGTAAGCTTCCT
Universal2 spacers	universal spacers	100k02, 100k04, 100k06…	GATGCAAGTGTGTCGCTGTCGACAGGCCCT	ATTAATTGTCAACACGTGCTCAAGCTTCCT
100k13 spacers	HR-specific spacers	100k13	CCGGATTGCGCGTAATCGTCACCATCCCCT	TTCAGCAAGGAGCTGTGAAAATGTCTCCCT
100k22 spacers	HR-specific spacers	100k22	CATTTTCAACATTGTTGCAGCTGGCAGCCT	GGATATCTGGGGCATGACATGGAAGACCCT
100k24 spacers	HR-specific spacers	100k24	TGATTGTAATGCTTAGCCATTATCTTCCCT	AACCAGGAAACAGAACCTCTGACAATGCCT
100k28 spacers	HR-specific spacers	100k28	GACGAAACCTAACAGGAAGCACATCACCCT	CCTTGTTACCTGATCAGCGTAAACACCCCT
100k37a spacers	HR-specific spacers	100k37a	TGTGCCAGGCGCAGGTTGACCATGCTGCCT	CATCTTATCCAGCAACCAGGTCGCATCCCT
Universal3	pBACe3.6-backbone specific spacer (hDNA - strand mapping)	human BACs (hDNA - orientation)	GACATTTAGGTGACACTATAGAAGGATCCG	CGGATCCTTCTATAGTGTCACCTAAATGTC
Spacer sequences used for Host Factor Kos
Spacers reference	Spacer Sequence
recA	acaatttggtaaaggctccatcatgcgcct
recQ	ttgatagcaaagggattttccgccaccagt
recN	ctggttttcttccagccagcgcagagccgc
ruvC	cacgcccgcatagatgagtttcagacgaga
sbcD	CGCGAAGCTGAACATCAGGCTTTTCTTGAC
mutH	acgccagagaatttaaaacgcgataaaggc
recB	agaggcttcaatcaggcgctcaccctgtaa
recO	cagcgcgcatttgtcctgcatagtcgcccg
rmuC	gcaaaacaacaaattacccaaagcgagcac
rpnB	catgccagtgatgatgagttgtttgccagt
sbcC	gaagtgaaaggtgaagcgtaccgtgcattc
uvrD	aagacgcgcgtactggtgcatcgtatcgcc
dinG	gtccgcaatcatctgccgctgcggcgcacg
helD	cccggcattgaggatcaccgcccgatcgta
ifhA	gaaatgtcagaatatctgtttgataagctt
mutS	atcacccatccggtaaaacagcaggatctc
radA	tgtaatgaatgcggggccgattatccgcgc
rarA	gaagccgggcatttacattctatgatcctc
recC	attctggtgcaaagtaccggtatggcacag
recD	tgtgtcagtgaaatcggtgagctacaaaat
