# Supplementary material for: Continuous synthesis of E. coli genome sections and Mb-scale human DNA assembly
Source: Nature. Author manuscript; Available in PMC 2023 Jul 20. (PMC7614783; doi:10.1038/s41586-023-06268-1)
Supplement: Supplementary Data 2 [file EMS177430-supplement-Supplementary_Data_2.xlsx]

## Sheet: Oligos
Oligos used to clone spacer arrays for REXER and CONEXER (pKW3_MB1amp_tracr_spacers)
	Oligo F1 (5' -> 3')	Oligo F2 (5' -> 3')	Oligo R (5' -> 3')
Universal1 spacer array	GACAAATAGTGCGATTACGAAATTTTTTAGACAAAAATAGTCTACGAGGTTTTAGAGCTATGCTGTTTTGAATGGTCCCAAAACGATGCAAGTGTGTCGCTGTCGACAGGCCCT	GATGCAAGTGTGTCGCTGTCGACAGGCCCTGTTTTAGAGCTATGCTGTTTTGAATGGTCCCAAAACCGGCCGCCCTTTAGTGAGGGTAAGCTTCCT	CAGCAGGACGCACTGACCGAATTCAACTCAACAAGTCTCAGTGTGCTGAAGTTTTGGGACCATTCAAAACAGCATAGCTCTAAAACAGGAAGCTTACCCTCACTAAAGGGCGGCCG
Universal2 spacer array	GACAAATAGTGCGATTACGAAATTTTTTAGACAAAAATAGTCTACGAGGTTTTAGAGCTATGCTGTTTTGAATGGTCCCAAAACGATGCAAGTGTGTCGCTGTCGACAGGCCCT	GATGCAAGTGTGTCGCTGTCGACAGGCCCTGTTTTAGAGCTATGCTGTTTTGAATGGTCCCAAAACATTAATTGTCAACACGTGCTCAAGCTTCCT	CAGCAGGACGCACTGACCGAATTCAACTCAACAAGTCTCAGTGTGCTGAAGTTTTGGGACCATTCAAAACAGCATAGCTCTAAAACAGGAAGCTTGAGCACGTGTTGACAATTAAT
100k13 spacer array	GACAAATAGTGCGATTACGAAATTTTTTAGACAAAAATAGTCTACGAGGTTTTAGAGCTATGCTGTTTTGAATGGTCCCAAAACCCGGATTGCGCGTAATCGTCACCATCCCCT	CCGGATTGCGCGTAATCGTCACCATCCCCTGTTTTAGAGCTATGCTGTTTTGAATGGTCCCAAAACTTCAGCAAGGAGCTGTGAAAATGTCTCCCT	CAGCAGGACGCACTGACCGAATTCAACTCAACAAGTCTCAGTGTGCTGAAGTTTTGGGACCATTCAAAACAGCATAGCTCTAAAACAGGGAGACATTTTCACAGCTCCTTGCTGAA
100k22 spacer array	GACAAATAGTGCGATTACGAAATTTTTTAGACAAAAATAGTCTACGAGGTTTTAGAGCTATGCTGTTTTGAATGGTCCCAAAACCATTTTCAACATTGTTGCAGCTGGCAGCCT	CATTTTCAACATTGTTGCAGCTGGCAGCCTGTTTTAGAGCTATGCTGTTTTGAATGGTCCCAAAACGGATATCTGGGGCATGACATGGAAGACCCT	CAGCAGGACGCACTGACCGAATTCAACTCAACAAGTCTCAGTGTGCTGAAGTTTTGGGACCATTCAAAACAGCATAGCTCTAAAACAGGGTCTTCCATGTCATGCCCCAGATATCC
100k24 spacer array	GACAAATAGTGCGATTACGAAATTTTTTAGACAAAAATAGTCTACGAGGTTTTAGAGCTATGCTGTTTTGAATGGTCCCAAAACTGATTGTAATGCTTAGCCATTATCTTCCCT	TGATTGTAATGCTTAGCCATTATCTTCCCTGTTTTAGAGCTATGCTGTTTTGAATGGTCCCAAAACAACCAGGAAACAGAACCTCTGACAATGCCT	CAGCAGGACGCACTGACCGAATTCAACTCAACAAGTCTCAGTGTGCTGAAGTTTTGGGACCATTCAAAACAGCATAGCTCTAAAACAGGCATTGTCAGAGGTTCTGTTTCCTGGTT
100k28 spacer array	GACAAATAGTGCGATTACGAAATTTTTTAGACAAAAATAGTCTACGAGGTTTTAGAGCTATGCTGTTTTGAATGGTCCCAAAACGACGAAACCTAACAGGAAGCACATCACCCT	GACGAAACCTAACAGGAAGCACATCACCCTGTTTTAGAGCTATGCTGTTTTGAATGGTCCCAAAACCCTTGTTACCTGATCAGCGTAAACACCCCT	CAGCAGGACGCACTGACCGAATTCAACTCAACAAGTCTCAGTGTGCTGAAGTTTTGGGACCATTCAAAACAGCATAGCTCTAAAACAGGGGTGTTTACGCTGATCAGGTAACAAGG
100k37a spacer array	GACAAATAGTGCGATTACGAAATTTTTTAGACAAAAATAGTCTACGAGGTTTTAGAGCTATGCTGTTTTGAATGGTCCCAAAACTGTGCCAGGCGCAGGTTGACCATGCTGCCT	TGTGCCAGGCGCAGGTTGACCATGCTGCCTGTTTTAGAGCTATGCTGTTTTGAATGGTCCCAAAACCATCTTATCCAGCAACCAGGTCGCATCCCT	CAGCAGGACGCACTGACCGAATTCAACTCAACAAGTCTCAGTGTGCTGAAGTTTTGGGACCATTCAAAACAGCATAGCTCTAAAACAGGGATGCGACCTGGTTGCTGGATAAGATG
Oligos used to genotype genomic loci after REXER and CONEXER
	Oligo F (5' -> 3')	Oligo R (5' -> 3')
100k13_locus0	GTCGCCAGACAGAATGCGAAGAATTG	TGAGACTCACAAATCCACGATGACAGG
100k13_locus1	CGCTCCACTCATTCGTAATACCGTTCG	GGCAAGCGGGAATACCAAAGAAGAATAG
100k22_locus0	GCTTTACTGGTTAGCGGATGTCAGATTG	CCCGTCAGCAGGAGAATCAGAAGTAAGAAC
100k22_locus1	GGGCAAACGGTGTGGATTAAAGACG	ATCGTCACCACAAATAACGCCACAGACTC
100k24_locus0	TGGCATCACGAGACACATCACAGAG	TACAACATGACCAGCGGATTCAAG
100k24_locus1	TTACCGCCTGGTTCTCTGACTTAACGC	TTCTTGTTCCAGTTGACCTTTCTCCCAG
100k28_locus0	CATGTGGGCGTTCAGCTTTATTCTTCG	GTGCGATAGACAAAGCAGTCCTGAG
100k28_locus1	CTTTCCACTAATGCAGGCTACCCAATCACTG	CAGAACCAATGTCTTTCACCATTCCACG
100k37a_locus0	GTGTTCCGTCCAATCTCCAACAACGATCTG	AGAGGTCAACATTACAGCCAGCAGAG
100k37a_locus1	TGCATTACGACACCACCCTGAACG	AAACGCAGCCACTGAGGCAAATG
Oligos used to adapt even numbered BACs for CONEXER
	Oligo F (5' -> 3')	Oligo R (5' -> 3')
AmpR	CGCGGAACCCCTATTTGTTTATTTTTCTAAATACATTCAAATATGTATC	TTACCAATGCTTAATCAGTGAGGCACCTATCTC
OriT	GGTGCCTCACTGATTAAGCATTGGTAAAGCGCTTTTCCGCTGCATAACC	TCATCTGTTACGCCGGCGGTAGCC
Universal2 spacer array	GGATCCtatttcttaataactaaaaatatggtataatactcttaataaatgcagtaatac	gatactgagcacatcagcaggacgcac
PCR stitch Amp-oriT	GTTTAAATAAggaggacaatcCGCGGAACCCCTATTTGTTTATTTTTCT	tttttagttattaagaaataGGATCCTCATCTGTTACGCCGGCGGTAGCCG
PCR stitch Amp-oriT-Universal2	CATTCTTCGAAAACGATCTGCGTTTCCTCAAACAGTTTAAATAAggaggacaatcCGCGG	ccttagctttcgctaaggatgataagcgtagcgcatcaggcaatttagcgtttggatactgagcacatcagcaggacgcac
Oligos used to adapt odd numbered BACs for CONEXER
	Oligo F (5' -> 3')	Oligo R (5' -> 3')
AmpR	CGCGGAACCCCTATTTGTTTATTTTTCTAAATACATTCAAATATGTATC	TTACCAATGCTTAATCAGTGAGGCACCTATCTC
OriT	GGTGCCTCACTGATTAAGCATTGGTAAAGCGCTTTTCCGCTGCATAACC	TCATCTGTTACGCCGGCGGTAGCC
Universal1 spacer array	GGATCCtatttcttaataactaaaaatatggtataatactcttaataaatgcagtaatac	gatactgagcacatcagcaggacgcac
PCR stitch Amp-oriT	GTGAAGCGTCCTAAGGCTTAACGCGGAACCCCTATTTGTTTATTTTTCT	tttttagttattaagaaataGGATCCTCATCTGTTACGCCGGCGGTAGCCG
PCR stitch Amp-oriT-Universal1	GTTAAAGACCGTAAGCAGGCTCGTTCCAAGTATGGCGTGAAGCGTCCTAAGGCTTAACGC	ccttagctttcgctaaggatgataagcgtagcgcatcaggcaatttagcgtttggatactgagcacatcagcaggacgcac
Oligos used to clone a cas9-free derivative of pKW20
	Oligo F (5' -> 3')	Oligo R (5' -> 3')
pKW20_without_cas9	AATGGCGATAGAGTATATTTTAGATGAAGATGCTAGGATCCCTAGG	TAAAATATACTCTATCGCCATTGCTCCCCAAATACAAAACC
Oligos used to clone spacer arrays for Host Factor Kos
	Oligo Fw	Oligo Rv
recQ	aacttgatagcaaagggattttccgccaccagtg	aaacactggtggcggaaaatccctttgctatcaa
recN	aacctggttttcttccagccagcgcagagccgcg	aaacgcggctctgcgctggctggaagaaaaccag
ruvC	aaccacgcccgcatagatgagtttcagacgagag	aaactctcgtctgaaactcatctatgcgggcgtg
sbcD	aaccgcgaagctgaacatcaggcttttcttgacg	aaacgtcaagaaaagcctgatgttcagcttcgcg
mutH	aacacgccagagaatttaaaacgcgataaaggcg	aaacgcctttatcgcgttttaaattctctggcgt
recB	aacagaggcttcaatcaggcgctcaccctgtaag	aaacttacagggtgagcgcctgattgaagcctct
recO	aaccagcgcgcatttgtcctgcatagtcgcccgg	aaaccgggcgactatgcaggacaaatgcgcgctg
rmuC	aacgcaaaacaacaaattacccaaagcgagcacg	aaacgtgctcgctttgggtaatttgttgttttgc
rpnB	aaaccaagaggtcggaataatattgccgcaggtc	aacgacctgcggcaatattattccgacctcttgg
sbcC	aacgaagtgaaaggtgaagcgtaccgtgcattcg	aaacgaatgcacggtacgcttcacctttcacttc
uvrD	aacaagacgcgcgtactggtgcatcgtatcgccg	aaacggcgatacgatgcaccagtacgcgcgtctt
dinG	aacgtccgcaatcatctgccgctgcggcgcacgg	aaaccgtgcgccgcagcggcagatgattgcggac
helD	aaccccggcattgaggatcaccgcccgatcgtag	aaactacgatcgggcggtgatcctcaatgccggg
ihfA	aacgaaatgtcagaatatctgtttgataagcttg	aaacaagcttatcaaacagatattctgacatttc
mutS	aacatcacccatccggtaaaacagcaggatctcg	aaacgagatcctgctgttttaccggatgggtgat
radA	aactgtaatgaatgcggggccgattatccgcgcg	aaacgcgcggataatcggccccgcattcattaca
rarA	aacatttcgggtcttgggggtagcggcagttacg	aaacgtaactgccgctacccccaagacccgaaat
recC	aacattctggtgcaaagtaccggtatggcacagg	aaacctgtgccataccggtactttgcaccagaat
recD	aactgtgtcagtgaaatcggtgagctacaaaatg	aaacattttgtagctcaccgatttcactgacaca
Oligos used for KO of host factor genes
	Oligo Fw	Oligo Rv
recQ	ctttccggccgcgattgcctcgtcgtcatgTAATAAGCTTggcggaaaatccctttgctatcaaatccct	agggatttgatagcaaagggattttccgccAAGCTTATTAcatgacgacgaggcaatcgcggccggaaag
recN	ctgtgcgcccgtttttctctgaaagatacgTAATAAGCTTctgcgctggctggaagaaaaccagcttgaa	ttcaagctggttttcttccagccagcgcagAAGCTTATTAcgtatctttcagagaaaaacgggcgcacag
ruvC	ggatgcatccgcaccaaagtggatgatttaTAATAAGCTTctgaaactcatctatgcgggcgtgacggaa	ttccgtcacgcccgcatagatgagtttcagAAGCTTATTAtaaatcatccactttggtgcggatgcatcc
sbcD	cgcgaagctgaacatcaggcttttcttgacTAATAAGCTTgagacagcacaaacccatcaggtggatgcg	cgcatccacctgatgggtttgtgctgtctcAAGCTTATTAgtcaagaaaagcctgatgttcagcttcgcg
mutH	acgccagagaatttaaaacgcgataaaggcTAATAAGCTTgtgttactggagatctggctaggtgccagc	gctggcacctagccagatctccagtaacacAAGCTTATTAgcctttatcgcgttttaaattctctggcgt
recB	TgtcgccgagacactagatcctttgcgcttgTAATAAGCTTggtgagcgcctgattgaagcctctgccggcAc	gTgccggcagaggcttcaatcaggcgctcaccAAGCTTATTAcaagcgcaaaggatctagtgtctcggcgacA
recO	cagcgcgcatttgtcctgcatagtcgcccgTAATAAGCTTaccagcctgatgctggacgtcttcacggag	ctccgtgaagacgtccagcatcaggctggtAAGCTTATTAcgggcgactatgcaggacaaatgcgcgctg
rmuC	gcaaaacaacaaattacccaaagcgagcacTAATAAGCTTgagtgcgagttactcaataacgaagtgcgc	gcgcacttcgttattgagtaactcgcactcAAGCTTATTAgtgctcgctttgggtaatttgttgttttgc
rpnB	ataaatataacccactccctcctgcgttttAAGCTTATTAcaagaggtcggaataatattgccgcaggtc	gacctgcggcaatattattccgacctcttgTAATAAGCTTaaaacgcaggagggagtgggttatatttat
sbcC	gaagtgaaaggtgaagcgtaccgtgcattcTAATAAGCTTaatcgggcgcgtaaccaacccgacggtaat	attaccgtcgggttggttacgcgcccgattAAGCTTATTAgaatgcacggtacgcttcacctttcacttc
uvrD	aagacgcgcgtactggtgcatcgtatcgccTAATAAGCTTagcgtggaaaactgctcgccatactcgatt	aatcgagtatggcgagcagttttccacgctAAGCTTATTAggcgatacgatgcaccagtacgcgcgtctt
dinG	gcgcttcaggaacagatccccgactttattTAATAAGCTTccgcagcggcagatgattgcggacgtcgcc	ggcgacgtccgcaatcatctgccgctgcggAAGCTTATTAaataaagtcggggatctgttcctgaagcgc
helD	acaacgcttggaaaacgtctggcacagcacTAATAAGCTTgatcgggcggtgatcctcaatgccgggatt	aatcccggcattgaggatcaccgcccgatcAAGCTTATTAgtgctgtgccagacgttttccaagcgttgt
ihfA	gctgaaatgtcagaatatctgtttgataagTAATAATcttagcaagcgggatgccaaagaactggtt	aaccagttctttggcatcccgcttgctaagATTATTActtatcaaacagatattctgacatttcagc
mutS	cagcagtatctcaggctgaaagcccagcatTAATAAGCTTctgctgttttaccggatgggtgatttttat	ataaaaatcacccatccggtaaaacagcagAAGCTTATTAatgctgggctttcagcctgagatactgctg
radA	tgtaatgaatgcggggccgattatccgcgcTAATAAGCTTcagtgcagtgcctgtcatgcctggaacacc	ggtgttccaggcatgacaggcactgcactgAAGCTTATTAgcgcggataatcggccccgcattcattaca
rarA	atttcgggtcttgggggtagcggcagttacTAATAAGCTTcaactggcggtgctggagcaggagtatcag	ctgatactcctgctccagcaccgccagttgAAGCTTATTAgtaactgccgctacccccaagacccgaaat
recC	attctggtgcaaagtaccggtatggcacagtAATAAGCTTatgaccctgtcgcaaaagtttggtattgcg	cgcaataccaaacttttgcgacagggtcatAAGCTTATTactgtgccataccggtactttgcaccagaat
recD	tgtgtcagtgaaatcggtgagctacaaaatTAATAAGCTTtgcttgctggcttctcaagcggtcagcagg	cctgctgaccgcttgagaagccagcaagcaAAGCTTATTAattttgtagctcaccgatttcactgacaca
recA (step01)	agcttacgcatcgcctggctcatcatacgtgccgcaaggcccatgtgagattattcctttgccctcggacgagtg	gtcgttgactccgtggcggcactgacgccgaaagcggaaatcgaaggcgaGTTGACAATTAATCATCGGCATAGTATATCGGCA
recA (step02) - PCR 1	gagtgaacccgtcgtggtggaaatg	ttgtgtatcaaacaagacgattttactcctgtcatgccgggtaataccg	Template: MDS42 Genome
recA (step02) - PCR 2	tcgcttcgcgggaaatacctttctg	ccggcatgacaggagtaaaatcgtcttgtttgatacacaagggtcgca	Template: MDS42 Genome
recA (step02) - stitch PCR 3	tcgcttcgcgggaaatacctttctg	gagtgaacccgtcgtggtggaaatg	Template: PCRs 1 & 2
Oligos used to verify KO of host factor genes
	Oligo Fw	Oligo Rv
recQ	GTAAAACGACGGCCAGTccctctcagagactaaaagcattgc	gatataaagcagacgaatttgcccg
recN	GTAAAACGACGGCCAGTaccagtttatactgtacacaataacagtaatgg	agctttgatgccacaactgataacg
ruvC	GTAAAACGACGGCCAGTctgatgcgtctgatcgatatgc	cggaccatatgctgcacctg
sbcD	GTAAAACGACGGCCAGTataggttgcgatcattaatgcgac	cgcgacgaggcaagatttgc
mutH	GTAAAACGACGGCCAGTtcgattaccggcaacctaaaaagc	cttcccagtcttcgcgtagc
recB	GTAAAACGACGGCCAGTgctgacgccgcaaaaacttgC	tcggtggtttcacgcagaca
recO	GTAAAACGACGGCCAGTttgaagcgcgtaaagacatgc	aaagttcagagaagcgcgtctc
rmuC	GTAAAACGACGGCCAGTgcaggaaatgcctttccaactg	gcgacaacaggctgttcagac
rpnB	GTAAAACGACGGCCAGTaagccagcagagtgaataaggataaggac	cgtcatcttaaatttgaggggtgacgg
sbcC	GTAAAACGACGGCCAGTaagattgatttcacccgcgagc	agatttcagtgccggttaactcctc
uvrD	GTAAAACGACGGCCAGTatttcccggttggcatctctg	ggttcatggctttgatcagacgc
dinG	GTAAAACGACGGCCAGTtcgctggtgctgtagaaatttatgat	gcagtgaatttaagatcgggaatgatc
helD	GTAAAACGACGGCCAGTtggtggcaaatccgccaagc	cagttgctggcgtaaaacacc
ihfA	GTAAAACGACGGCCAGTgcgtaaacttatttgacgtgtaccg	cagattactcgtctttgggcgaA
mutS	GTAAAACGACGGCCAGTcttgcttcataagcatcacgcaaaa	ggatcgccaatttgttcgcag
radA	GTAAAACGACGGCCAGTgattgcctaccatgccaagc	gccaatcagaatggcacttcc
rarA	GTAAAACGACGGCCAGTgccgcgattaacgaaatctacg	cagttaccgacgcgggataatc
recC	GTAAAACGACGGCCAGTagcatcagcgttacgctagtttc	gtcagtcagataatgccgcaac
recD	GTAAAACGACGGCCAGTggaagctgtggagcacaaac	ccgcaactttttgccagttaatttcA
recA	tcgcttcgcgggaaatacctttctg	gagtgaacccgtcgtggtggaaatg
Oligos used to clone pHBA008_pBBR1_CONEX-components_rK_3-prime (template for human BAC adaptation)
	Oligo F (5' -> 3')	Oligo R (5' -> 3')
pBBR1 backbone	GCTGCGGCGCCCTACGGGCTTG	GCGGCGAGGCGGCTACAGCCGATAG
spacer array	ACCGCCGGCGTAACAGATGAGGATCCTATTTCTTAATAACTAAAAATATGGTATAATACTC	AGCCCGTAGGGCGCCGCAGCGATACTGAGCACATCAGCAGG
oriT_ampR	agcccgtagggcgccgcagcgatactgagcacatcagcagg	ACCGCCGGCGTAACAGATGAGGATCCtatttcttaataactaaaaatatggtataatactc
rpsL_kanR_univ-HR_pheS	ggctgtagccgcctcgccgccGGCCTGGTGATGATGGCG	GGTTCCGCGgattgtcctccTTATTTAAACTGTTTGAGGAAACGCAGATCGTTTTCG
Oligos used to clone pHBA010_pBBR1_CONEX-components_pH_3-prime (template for human BAC adaptation)
	Oligo F (5' -> 3')	Oligo R (5' -> 3')
pBBR1 backbone	GCTGCGGCGCCCTACGGGCTTG	GCGGCGAGGCGGCTACAGCCGATAG
spacer array	ACCGCCGGCGTAACAGATGAGGATCCTATTTCTTAATAACTAAAAATATGGTATAATACTC	AGCCCGTAGGGCGCCGCAGCGATACTGAGCACATCAGCAGG
oriT_ampR	GGAGGACAATCCGCGGAACCC	TCATCTGTTACGCCGGCGGTAG
pheS_hygR_univ-HR_rpsL	GGCTGTAGCCGCCTCGCCGCGTTGACAATTAATCATCGGCATAGTATATCGG	GGTTCCGCGGATTGTCCTCCTTAAGCCTTAGGACGCTTCACGC
Oligos used to clone pHBA031_CONEX-LS-gmR-amp-promotor-rK-univHR-BAC266-PH-3
	Oligo F (5' -> 3')	Oligo R (5' -> 3')
Backbone	actcttcctttttcaatattattgaagcatttatcaggg	tgtctaacaattcgttcaagccgagg
gmR	aatattgaaaaaggaagagtatgttacgcagcagcaacgatgttac	cttgaacgaattgttagacattaggtggcggtacttgggtcgatatc
Oligos used for human BAC adaptations
	Oligo F (5' -> 3')	Oligo R (5' -> 3')
RP11-410P24 adaptation	TAATAAATTTGCGGCCGCTAATACGACTCACTATAGGGAGAGGATCCGCGgatactgagcacatcagcaggacgc	CCACCCAACCCCCACAATATTTTAATTCAGAATTCATCAGTATAAGAATTCGTTGACAATTAATCATCGGCATAGTATATCGG
RP11-630H12 adaptation	TAATAAATTTGCGGCCGCTAATACGACTCACTATAGGGAGAGGATCCGCGgatactgagcacatcagcaggacgc	GTTTGAGACCAGTCTGGGCAACAAAGCAAGATTCCATCTCTAAAGAATTCcGGCCTGGTGATGATGGC
RP11-599F13 adaptation	TAATAAATTTGCGGCCGCTAATACGACTCACTATAGGGAGAGGATCCGCGgatactgagcacatcagcaggacgc	GAGGTCCAGGGAAAGGATGTGATTGGCTCATGGGGCATATATTGTGAATTCGTTGACAATTAATCATCGGCATAGTATATCGG
RP11-585D4 adaptation	GCGGCCGCCTGGCCGTCGACATTTAGGTGACACTATAGAAGGATCCGCGGGTTGACAATTAATCATCGGCATAGTATATCGGC	ACTGGTGCTGATCCAATTCTTCCCGAAATGAAATGTGATGTTTCTGAATTcGGCCTGGTGATGATGGCG
RP11-57G18 adaptation	TATAAAGCAATATAAAAAAGAAAGGAAGGAGAGGAACTGGATTCTGAATTGTTGACAATTAATCATCGGCATAGTATATCGG	GGCGGCCGCCTGGCCGTCGACATTTAGGTGACACTATAGAAGGATCCGCGGGCCTGGTGATGATGGCGG
RP11-213D22 adaptation	TAATAAATTTGCGGCCGCTAATACGACTCACTATAGGGAGAGGATCCGCGgatactgagcacatcagcaggacgc	AATTAAAACATGATGAAAAACAACCAAACAAATCCTACAGTTGAAGAATTcGGCCTGGTGATGATGGCG
RP11-1071P10 adaptation	TAATAAATTTGCGGCCGCTAATACGACTCACTATAGGGAGAGGATCCGCGgatactgagcacatcagcaggacgc	GCAAGACCTCTAGTTAAAAGGCCTCTCTGCTCTTATGTAACAGTGGAATTCTCACCTTTTAAAAGAAGTTCTATCATTGTAACCAATCCATGGGAGTTGACAATTAATCATCGGCATAGTATATCGG
RP11-7J1 adaptation	GGGCAACAGGAGTGAAACTCCGTCACCAAAAAAAAAAAAAATAAAGAATTGTTGACAATTAATCATCGGCATAGTATATCGG	GCGGCCGCCTGGCCGTCGACATTTAGGTGACACTATAGAAGGATCCGCGGGGCCTGGTGATGATGGCGG
RP11-39P24 adaptation	CTACTAAAAGAGGTTGAGCATCTTTCCATGTTCACTGGCCATCTGGAATTGGCCTGGTGATGATGGCGG	GCGGCCGCCTGGCCGTCGACATTTAGGTGACACTATAGAAGGATCCGCGGGTTGACAATTAATCATCGGCATAGTATATCGGC
RP11-410P24 genotyping junction 1	CAGTACTGCGATGAGTGGCAGGG	GCAGTAATACAGGGGCTTTTCAAGACTGAAG
RP11-410P24 genotyping junction 2	GTGGTGACCAGGAATGTTCAGAGCATC	GCATAAAAGACGGCTGCTGGAGG
RP11-630H12 genotyping junction 1	CAGTACTGCGATGAGTGGCAGGG	GCAGTAATACAGGGGCTTTTCAAGACTGAAG
RP11-630H12 genotyping junction 2	GCATAAAAGACGGCTGCTGGAGG	CAGGAGCCCATCAAAGGTGAACATGG
RP11-599F13 genotyping junction 1	CAGTACTGCGATGAGTGGCAGGG	GCAGTAATACAGGGGCTTTTCAAGACTGAAG
RP11-599F13 genotyping junction 2	GTGGTGACCAGGAATGTTCAGAGCATC	CTGACCCCAAACCTAGAGTCAGCATC
RP11-585D4 genotyping junction	GGACGATGCAATTGAATAAGTGTGGGATGC	CACGTACGGTGTGGTAACGAACACC
RP11-585D4 genotyping junction	CGCTCCTCCTGCCAGAAGTG	GTGGTGACCAGGAATGTTCAGAGCATC
RP11-57G18 genotyping junction	GATTCAAGTTTGAACACTGTATGTTCCCCAG	GTGGTGACCAGGAATGTTCAGAGCATC
RP11-57G18 genotyping junction	CACGTACGGTGTGGTAACGAACACC	CGCTCCTCCTGCCAGAAGTG
RP11-213D22 genotyping junction	gaaggctctcaagggcatcgg	AGCGCTTTTCCGCTGCATAACC
RP11-213D22 genotyping junction	CACGTACGGTGTGGTAACGAACACC	CCTACACTACCACTGCCACAAACTTC
RP11-1071P10 genotyping junction	gaaggctctcaagggcatcgg	AGCGCTTTTCCGCTGCATAACC
RP11-1071P10 genotyping junction	GTGGTGACCAGGAATGTTCAGAGCATC	CTCAGCCTCTTGAGTAGCTGGCAC
RP11-7J1 genotyping junction	ATTGAGATAATTCATCACCAAACCTGCGC	GTGGTGACCAGGAATGTTCAGAGCATC
RP11-7J1 genotyping junction	GCAGGCACGTTGCTTTTCGC	CGCTCCTCCTGCCAGAAGTG
RP11-39P24 genotyping junction	GAGTGGAAATCCTAGGTCCCAGGTATATTATCTG	CACGTACGGTGTGGTAACGAACACC
RP11-39P24 genotyping junction	GTGGTGACCAGGAATGTTCAGAGCATC	CGCTCCTCCTGCCAGAAGTG
Oligos used for retron plasmid cloning
	Oligo Fw	Oligo Rv
CFTR BAC edit	ATTCtgattagagtatgcaccagtggtagacctctgaagaatcccatagcaagcaaagtgtcggctactcccacgta	ATTCtacgtgggagtagccgacactttgcttgctatgggattcttcagaggtctaccactggtgcatactctaatca
Oligos used for CFTR BAC modifications
	Oligo Fw	Oligo Rv
CFTR BAC genotyping	GTAAAACGACGGCCAGTgtgcatgccagtcaaatgg	gggtgcatgctcttctaatgc
CFTR EF1a-ampR insertion	aaaaaaagtttggagacaacgctggccttttccagaggcgacctctgcatGGTGGCAAGCTACTAGTtgggtctc	ttattctgtacatctgctttagcacccaagctcttgcttggtgaaaaattTTACCAATGCTTAATCAGTGAGGCACCTATC
CFTR EF1a-ampR insertion genotyping	gcttattcctttaccccaaacccaacccatac	CCAGCTGTCCCAAACGTCCAGG
CFTR pH-cassette insertion at HA-tag locus	acataatacgaactggtgctggtgataatcactgcatagctgttatttctGTTGACAATTAATCATCGGCATAGTATATCGG	atttgctttacagcactcctcttcaagacaaagggaatagtactcatagtTTATTCCTTTGCCCTCGGACGAG
CFTR HA-tag locus lambda-red ssDNA	acataatacgaactggtgctggtgataatcactgcatagctgttatttctgctagcggcataatcaggcacgtcataagggtatgcataatcgggaacgtcgtagggatagcttgcatagtctggcacatcgtatgggtactcgagactatgagtactattccctttgtcttgaagaggagtgctgtaaagcaaat	NA
CFTR HA-tag locus genotyping	ttcaacgtgttgagggttgacataggtgc	gcagctcctgcagtttctaaagaatatagttctgttc
Oligos used for CFTR cDNA amplifiaction
	Oligo F (5' -> 3')	Oligo R (5' -> 3')
External Primers	ACTAGTAGCTTGCCACCatgcag	tgtatcttgcacctcttcttctgtctcc
Intertnal Primers	Catgcagaggtcgcctctg	cttctgtctcctctttcagagcagc

## Sheet: Plasmids
Plasmid	Description	Genbank Accession # / Supplementary Data No	Reference
pKW20_CDFtet_pAraRedCas9_tracrRNA (helper, pKW20)	Contains lambda-red recombination components and Cas9 under arabinose inducible promoter as well as tracrRNA	MN927219	Wang et al. 2016
pLF118	pKW20 without Cas9	MK809153.1 / Supplementary Data 7	Fredens et al. 2019
pKW3_MB1amp_tracr_Universal1	Plasmid carrying spacers for REXER experiments (version with Universal1)	none / Supplementary Data 3	This study
pKW3_MB1amp_tracr_Universal2	Plasmid carrying spacers for REXER experiments (version with Universal2)	none / Supplementary Data 4	This study
pSP43_pKW3spec(rec)_SapI_insert_gRNA	pMB1-based plasmid containing a spectinomycine resistance (used for insertion of all spacers used for HF KOs)	none / Supplementary Data 20	This study
CONEXER_BAC_Universal1	Backbone architecture of CONEXER BACs with Universal1 spacers	none / Supplementary Data 5	This study
CONEXER_BAC_Universal2	Backbone architecture of CONEXER BACs with Universal2 spacers	none / Supplementary Data 6	This study
pHBA008_pBBR1_BASIS-components_rK_3-prime	BASIS components as template for human BAC adaptation, rpsL-kanR marker cassette, pheS as backbone selection marker, oriT and spacer array	none / Supplementary Data 15	This study
pHBA010_pBBR1_BASIS-components_pH_3-prime	BASIS components as template for human BAC adaptation, pheS-hygR marker cassette, rpsL as backbone selection marker, oriT and spacer array	none / Supplementary Data 16	This study
pHBA031_BASIS-LS-gmR-amp-promotor-rK-univHR-BAC266-PH-3	Recipient plasmid with BAC backbone (i.e. BAC0) for human BAC BASIS assembly, with repE, sopABC, kanR, rpsL, uHR, HR1 (BAC266), gmR, CEN/ARS, URA3	none / Supplementary Data 17	This study
pFR015_pBAD_retron-RT_araC_bsaI	Retron plasmid harbouring the Ec86 retron scaffold and its cognate reverse transcriptase	none / Supplementary Data 13	This study
pFR156_pBAD_CspRecT_MutL-E32K_tracRNA	Helper plasmid for retron editing encoding CspRecT and mutLE32K under an arabinose-inducible promoter	none / Supplementary Data 14	This study

## Sheet: BACs
BAC	Description	Genbank Accession # / Supplementary Data No	Reference
CONEXER BAC100k24	CONEXER compatible BAC (oriT/universal spacers) containing synthetic section 100k24 of the E. coli genome	none	This study
CONEXER BAC100k25	CONEXER compatible BAC (oriT/universal spacers) containing synthetic section 100k25 of the E. coli genome	none	This study
CONEXER BAC100k26	CONEXER compatible BAC (oriT/universal spacers) containing synthetic section 100k26 of the E. coli genome	none	This study
CONEXER BAC100k27	CONEXER compatible BAC (oriT/universal spacers) containing synthetic section 100k27 of the E. coli genome	none	This study
CONEXER BAC100k28	CONEXER compatible BAC (oriT/universal spacers) containing synthetic section 100k28 of the E. coli genome	none	This study
CONEXER BAC100k09	CONEXER compatible BAC (oriT/universal spacers) containing synthetic section 100k09 of the E. coli genome	none	This study
CFTR BAC01	Recipient BAC encoding rougly one third of the CFTR gene	none / Supplementary Data 8	This study
CFTR BAC02	CONEXER compatible BAC (oriT/universal spacers) containing roughly one third of the CFTR gene	none / Supplementary Data 9	This study
CFTR BAC03	CONEXER compatible BAC (oriT/universal spacers) containing roughly one third of the CFTR gene	none / Supplementary Data 10	This study
RP11-410P24	BAC266 chr21: 32555235 - 32725333 (GRCh38/hg38); human BAC library 32k	none	Krzywinski et al. 2004
RP11-630H12	BAC267 chr21: 32710444 - 32883559 (GRCh38/hg38); human BAC library 32k	none	Krzywinski et al. 2004
RP11-599F13	BAC269 chr21: 32861995 - 33048060 (GRCh38/hg38); human BAC library 32k	none	Krzywinski et al. 2004
RP11-585D4	BAC270 chr21: 32949285 - 33112592 (GRCh38/hg38); human BAC library 32k	none	Krzywinski et al. 2004
RP11-57G18	BAC271 chr21: 33053142 - 33211114 (GRCh38/hg38); human BAC library 32k	none	Krzywinski et al. 2004
RP11-213D22	BAC272 chr21: 33180459 - 33332713 (GRCh38/hg38); human BAC library 32k	none	Krzywinski et al. 2004
RP11-1071P10	BAC273 chr21: 33287273 - 33455594 (GRCh38/hg38); human BAC library 32k	none	Krzywinski et al. 2004
RP11-7J1	BAC274 chr21: 33333294 - 33474794 (GRCh38/hg38); human BAC library 32k	none	Krzywinski et al. 2004
RP11-39P24	BAC275 chr21: 33455589 - 33605119 (GRCh38/hg38); human BAC library 32k	none	Krzywinski et al. 2004
RP11-410P24_BAC266-pH	adapted BAC from human BAC library	none	This study
RP11-630H12_BAC267-rK	adapted BAC from human BAC library	none	This study
RP11-599F13_BAC269-pH	adapted BAC from human BAC library	none	This study
RP11-585D4_BAC270-rK	adapted BAC from human BAC library	none	This study
RP11-57G18_BAC271-pH	adapted BAC from human BAC library	none	This study
RP11-213D22_BAC272-rK	adapted BAC from human BAC library	none	This study
RP11-1071P10_BAC273-pH	adapted BAC from human BAC library	none	This study
RP11-7J1_BAC274-rK	adapted BAC from human BAC library	none	This study
RP11-39P24_BAC275-pH	adapted BAC from human BAC library	none	This study
