# Supplementary material for: Continuous synthesis of E. coli genome sections and Mb-scale human DNA assembly
Source: Nature. Author manuscript; Available in PMC 2023 Jul 20. (PMC7614783; doi:10.1038/s41586-023-06268-1)
Supplement: Supplementary Data 7 [file EMS177430-supplement-Supplementary_Data_7.txt]

LOCUS       pLF118_Gm_pAraRe        5493 bp DNA     circular SYN 28-APR-2023
DEFINITION  synthetic circular DNA.
ACCESSION   .
VERSION     .
KEYWORDS    .
SOURCE      synthetic DNA construct
  ORGANISM  synthetic DNA construct
REFERENCE   1  (bases 1 to 5493)
  AUTHORS   .
  TITLE     Direct Submission
  JOURNAL   Exported Apr 28, 2023 from SnapGene 6.2.2
            https://www.snapgene.com
FEATURES             Location/Qualifiers
     source          1..5493
                     /mol_type="other DNA"
                     /organism="synthetic DNA construct"
     misc_feature    complement(2..462)
                     /label=tracrRNA cassette
     misc_feature    complement(99..184)
                     /label=tracrRNA
     misc_feature    complement(238..265)
                     /label=tracrRNA promoter predicted
     misc_feature    297..331
                     /label=Cas9 promoter predicted
     misc_feature    463..503
                     /label=rrnB 3' region
     misc_feature    470..497
                     /label=T2
     CDS             complement(667..1596)
                     /codon_start=1
                     /label=araC
                     /translation="MQYGQLVSSLNGGSMKSMAEAQNDPLLPGYSFNAHLVAGLTPIEA
                     NGYLDFFIDRPLGMKGYILNLTIRGQGVVKNQGREFVCRPGDILLFPPGEIHHYGRHPE
                     AREWYHQWVYFRPRAYWHEWLNWPSIFANTGFFRPDEAHQPHFSDLFGQIINAGQGEGR
                     YSELLAINLLEQLLLRRMEAINESLHPPMDNRVREACQYISDHLADSNFDIASVAQHVC
                     LSPSRLSHLFRQQLGISVLSWREDQRISQAKLLLSTTRMPIATVGRNVGFDDQLYFSRV
                     FKKCTGASPSEFRAGCEEKVNDVAVKLS"
     misc_feature    1575..1850
                     /label=pBAD promoter
     misc_feature    1575..1590
                     /label=O2 Region
     misc_feature    1732..1753
                     /label=O1 Region
     misc_feature    1774..1787
                     /label=CAP site
     misc_feature    1819..1824
                     /label=-35
     misc_feature    1843..1850
                     /label=-10
     CDS             1891..2307
                     /codon_start=1
                     /label=gam
                     /translation="MDINTETEIKQKHSLTPFPVFLISPAFRGRYFHSYFRSSAMNAYY
                     IQDRLEAQSWARHYQQLAREEKEAELADDMEKGLPQHLFESLCIDHLQRHGASKKSITR
                     AFDDDVEFQERMAEHIRYMVETIAHHQVDIDSEV"
     CDS             2313..3098
                     /codon_start=1
                     /label=beta
                     /translation="MSTALATLAGKLAERVGMDSVDPQELITTLRQTAFKGDASDAQFI
                     ALLIVANQYGLNPWTKEIYAFPDKQNGIVPVVGVDGWSRIINENQQFDGMDFEQDNESC
                     TCRIYRKDRNHPICVTEWMDECRREPFKTREGREITGPWQSHPKRMLRHKAMIQCARLA
                     FGFAGIYDKDEAERIVENTAYTAERQPERDITPVNDETMQEINTLLIALDKTWDDDLLP
                     LCSQIFRRDIRASSELTQAEAVKALGFLKQKAAEQKVAA"
     misc_feature    3018..3020
                     /label=TCA to AGT
     CDS             3095..3775
                     /codon_start=1
                     /label=alpha
                     /translation="MTPDIILQRTGIDVRAVEQGDDAWHKLRLGVITASEVHNVIAKPR
                     SGKKWPDMKMSYFHTLLAEVCTGVAPEVNAKALAWGKQYENDARTLFEFTSGVNVTESP
                     IIYRDESMRTACSPDGLCSDGNGLELKCPFTSRDFMKFRLGGFEAIKSAYMAQVQYSMW
                     VTRKNAWYFANYDPRMKREGLHYVVIERDEKYMASFDEIVPEFIEKMDEALAEIGFVFG
                     EQWR"
     misc_feature    3799..4685
                     /label=GmR-cassette
     CDS             complement(3799..4332)
                     /codon_start=1
                     /gene="aacC1"
                     /product="gentamycin acetyltransferase"
                     /label=GmR
                     /note="confers resistance to gentamycin"
                     /translation="MLRSSNDVTQQGSRPKTKLGGSSMGIIRTCRLGPDQVKSMRAALD
                     LFGREFGDVATYSQHQPDSDYLGNLLRSKTFIALAAFDQEAVVGALAAYVLPRFEQPRS
                     EIYIYDLAVSGEHRRQGIATALINLLKHEANALGAYVIYVQADYGDDPAVALYTKLGIR
                     EEVMHFDIDPSTAT"
     promoter        complement(4521..4549)
                     /gene="intI1 (promoter lies within the coding sequence)"
                     /label=Pc promoter
                     /note="class 1 integron promoter"
     misc_feature    complement(4733..5471)
                     /label=CloDF13 Ori
ORIGIN
        1 taaaaggatt aagagattaa tttccctaaa aatgataaaa caagcgtttt gaaagcgctt
       61 gtttttttgg tttgcagtca gagtagaata gaagtatcaa aaaaagcacc gactcggtgc
      121 cactttttca agttgataac ggactagcct tattttaact tgctatgctg ttttgaatgg
      181 ttccaacaag attattttat aacttttata acaaataatc aaggagaaat tcaaagaaat
      241 ttatcagcca taaaacaata cttaatacta tagaatgata acaaaataaa ctacttttta
      301 aaagaatttt gtgttataat ctatttatta ttaagtattg ggtaatattt tttgaagaga
      361 tattttgaaa aagaaaaatt aaagcatatt aaactaattt cggaggtcat taaaactatt
      421 attgaaatca tcaaatcatt atggatttaa tttaaacttt ttattaagca gaaggccatc
      481 ctgacggatg gcctttttgc gtttctagat caggaggaat tggccacgat gcgtccggcg
      541 tagaggatct gctcatgttt gacagcttat catcgatgca taatgtgcct gtcaaatgga
      601 cgaagcaggg attctgcaaa ccctatgcta ctccgtcaag ccgtcaattg tctgattcgt
      661 taccaattaa ctcaacttga cggctacatc attcactttt tcttcacaac cggcacggaa
      721 ctcgctcggg ctggccccgg tgcatttttt aaatacccgg ctgaaataga gttgatcgtc
      781 aaaaccaaca ttgcgaccga cggtggcgat aggcatccgg gtggtgctca aaagcagctt
      841 cgcctggctg atacgttggt cctcgcgcca gcttaagacg ctaatcccta actgctggcg
      901 gaaaagatga ctcagacggc tcgggctcaa gcaaacatgc tgtgcgacgc tggcgatatc
      961 aaaattgctg tctgccaggt gatcgctgat gtactgacaa gcctcgcgta cccgattatc
     1021 catcggtgga tggaggctct cgttaatcgc ttccatgcgc cgcagtaaca attgctcaag
     1081 cagatttatc gccagcagct cgctatagcg cccttcccct tgcccggcgt taatgatttg
     1141 cccaaacagg tcgctgaaat gcggctggtg cgcttcatcc gggcgaaaga accccgtatt
     1201 ggcaaatata ctcggccagt taagccattc atgccagtag gcgcgcggac gaaagtaaac
     1261 ccactggtga taccattcgc gagcctccgg atgacgaccg tagtgatgaa tctctcctgg
     1321 cgggaacagc aaaatatcac ccggtcggca aacaaattct cgtccctgat ttttcaccac
     1381 cccctgaccg cgaatggtga gattgagaat ataacctttc attcccagcg gtcggtcgat
     1441 aaaaaaatcg agataaccgt tggcctcaat cggcgttaaa cccgccacca gatgggcatt
     1501 aaagctgtat cccggcagca ggggatcatt ttgcgcttca gccatacttt tcatactccc
     1561 gccattcaga gaagaaacca attgtccata ttgcatcaga cattgccgtc actgcgtctt
     1621 ttactggctc ttctcgctaa ccaaaccggt aaccccgctt attaaaagca ttctgtaaca
     1681 aagcgggacc aaagccatga caaaaacgcg taacaaaagt gtctataatc acggcagaaa
     1741 agtccacatt gattatttgc acggcgtcac actttgctat gccatagcat ttttatccat
     1801 aagattagcg gatcctacct gacgcttttt atcgcaactc tctactgttt ctccataccc
     1861 gtttttttgg gctagcagga ggaattcacc atggatatta atactgaaac tgagatcaag
     1921 caaaagcata gtctaacccc ctttcctgtt ttcctaatca gcccggcatt tcgcgggcga
     1981 tattttcaca gctatttcag gagtagtgcc atgaacgctt attacattca ggatcgtctt
     2041 gaggctcaga gctgggcgcg tcactaccag cagctcgccc gtgaagagaa agaggcagaa
     2101 ctggcagacg acatggaaaa aggcctgccc cagcacctgt ttgaaagcct atgcatcgat
     2161 catttgcaac gccacggggc cagcaaaaaa tccattaccc gtgcgtttga tgacgatgtt
     2221 gagtttcagg agcgcatggc agaacacatc cggtacatgg ttgaaaccat tgctcaccac
     2281 caggttgata ttgatagtga ggtataaaac gaatgagtac tgcactcgca acgctggctg
     2341 ggaagctggc tgaacgtgtc ggcatggatt ctgtcgaccc acaggaactg atcaccactc
     2401 ttcgccagac ggcatttaaa ggtgatgcca gcgatgcgca gttcatcgca ttactgatcg
     2461 ttgccaacca gtacggcctt aatccgtgga cgaaagaaat ttacgccttt cctgataagc
     2521 agaatggcat cgttccggtg gtgggcgttg atggctggtc ccgcatcatc aatgaaaacc
     2581 agcagtttga tggcatggac tttgagcagg acaatgaatc ctgtacatgc cggatttacc
     2641 gcaaggaccg taatcatccg atctgcgtta ccgaatggat ggatgaatgc cgccgcgaac
     2701 cattcaaaac tcgcgaaggc agagaaatca cggggccgtg gcagagccat cccaaacgga
     2761 tgttacgtca taaagccatg attcagtgtg cccgtctggc cttcggattt gctggtatct
     2821 atgacaagga tgaagccgag cgcattgtcg aaaatactgc atacactgca gaacgtcagc
     2881 cggaacgcga catcactccg gttaacgatg aaaccatgca ggagattaac actctgctga
     2941 tcgccctgga taaaacatgg gatgacgact tattgccgct ctgttcccag atatttcgcc
     3001 gcgacattcg tgcaagcagt gaactgacac aggccgaagc agtaaaagct cttggattcc
     3061 tgaaacagaa agccgcagag cagaaggtgg cagcatgaca ccggacatta tcctgcagcg
     3121 taccgggatc gatgtgagag ctgtcgaaca gggggatgat gcgtggcaca aattacggct
     3181 cggcgtcatc accgctagtg aagttcacaa cgtgatagca aaaccccgct ccggaaagaa
     3241 gtggcctgac atgaaaatgt cctactttca caccctgctt gctgaggttt gcaccggtgt
     3301 ggctccggaa gttaacgcta aagcactggc ctggggaaaa cagtacgaga acgacgccag
     3361 aaccctgttt gaattcactt ccggcgtgaa tgttactgaa tccccgatca tctatcgcga
     3421 cgaaagtatg cgtaccgcct gctctcccga tggtttatgc agtgacggca acggccttga
     3481 actgaaatgc ccgtttacct cccgggattt catgaagttc cggctcggtg gtttcgaggc
     3541 cataaagagt gcttacatgg cccaggtgca gtacagcatg tgggtgacgc gaaaaaatgc
     3601 ctggtacttt gccaactatg acccgcgtat gaagcgtgaa ggcctgcatt atgtcgtgat
     3661 tgagcgggat gaaaagtaca tggcgagttt tgacgagatc gtgccggagt tcatcgaaaa
     3721 aatggacgag gcactggctg aaattggttt tgtatttggg gagcaatggc gataaatcct
     3781 agcaaggagg aaatcatctt aggtggcggt acttgggtcg atatcaaagt gcatcacttc
     3841 ttcccgtatg cccaactttg tatagagagc cactgcggga tcgtcaccgt aatctgcttg
     3901 cacgtagatc acataagcac caagcgcgtt ggcctcatgc ttgaggagat tgatgagcgc
     3961 ggtggcaatg ccctgcctcc ggtgctcgcc ggagactgcg agatcataga tatagatctc
     4021 actacgcggc tgctcaaacc tgggcagaac gtaagccgcg agagcgccaa caaccgcttc
     4081 ttggtcgaag gcagcaagcg cgatgaatgt cttactacgg agcaagttcc cgaggtaatc
     4141 ggagtccggc tgatgttggg agtaggtggc tacgtctccg aactcacgac cgaaaagatc
     4201 aagagcagcc cgcatggatt tgacttggtc agggccgagc ctacatgtgc gaatgatgcc
     4261 catacttgag ccacctaact ttgttttagg gcgactgccc tgctgcgtaa catcgttgct
     4321 gctgcgtaac atcgttgctg ctccataaca tcaaacatcg acccacggcg taacgcgctt
     4381 gctgcttgga tgcccgaggc atagactgta caaaaaaaca gtcataacaa gccatgaaaa
     4441 ccgccactgc gccgttacca ccgctgcgtt cggtcaaggt tctggaccag ttgcgtgagc
     4501 gcatacgcta cttgcattac agtttacgaa ccgaacaggc ttatgtcaac tgggttcgtg
     4561 ccttcatccg tttccacggt gtgcgtccat gggcaaatat tatacgcaag gcgacaaggt
     4621 gctgatgccg ctggcgattc aggttcatca tgccgtttgt gatggcttcc atgtcggcag
     4681 gaatttagct agctcactcg gtcgctacgc tccgggcgtg agactgcggc gggcgctgcg
     4741 gacacataca aagttaccca cagattccgt ggataagcag gggactaaca tgtgaggcaa
     4801 aacagcaggg ccgcgccggt ggcgtttttc cataggctcc gccctcctgc cagagttcac
     4861 ataaacagac gcttttccgg tgcatctgtg ggagccgtga ggctcaacca tgaatctgac
     4921 agtacgggcg aaacccgaca ggacttaaag atccccaccg tttccggcgg gtcgctccct
     4981 cttgcgctct cctgttccga ccctgccgtt taccggatac ctgttccgcc tttctccctt
     5041 acgggaagtg tggcgctttc tcatagctca cacactggta tctcggctcg gtgtaggtcg
     5101 ttcgctccaa gctgggctgt aagcaagaac tccccgttca gcccgactgc tgcgccttat
     5161 ccggtaactg ttcacttgag tccaacccgg aaaagcacgg taaaacgcca ctggcagcag
     5221 ccattggtaa ctgggagttc gcagaggatt tgtttagcta aacacgcggt tgctcttgaa
     5281 gtgtgcgcca aagtccggct acactggaag gacagatttg gttgctgtgc tctgcgaaag
     5341 ccagttacca cggttaagca gttccccaac tgacttaacc ttcgatcaaa ccacctcccc
     5401 aggtggtttt ttcgtttaca gggcaaaaga ttacgcgcag aaaaaaagga tctcaagaag
     5461 atcctttgat cttttctact gaaccgctct aga
//
