# Supplementary material for: Continuous synthesis of E. coli genome sections and Mb-scale human DNA assembly
Source: Nature. Author manuscript; Available in PMC 2023 Jul 20. (PMC7614783; doi:10.1038/s41586-023-06268-1)
Supplement: Supplementary Data 12 [file EMS177430-supplement-Supplementary_Data_12.xlsx]

## Sheet: Sheet1
Experiment	Description	Sample Name	BioProject #	BioSample #	SRA #	Filename 1	Filename 2
RP11-410P24_BAC266-pH_NS2k_PE	BAC short-read sequencing data for adapted human BAC library BAC.	RP11-410P24_BAC266-pH	PRJNA962525	SAMN34403494	SRR24323174	RP11-410P24_BAC266-pH_R1_001.fastq.gz	RP11-410P24_BAC266-pH_R2_001.fastq.gz
RP11-630H12_BAC267-rK_NS2k_PE	BAC short-read sequencing data for adapted human BAC library BAC.	RP11-630H12_BAC267-rK	PRJNA962525	SAMN34403495	SRR24323173	RP11-630H12_BAC267-rK_R1_001.fastq.gz	RP11-630H12_BAC267-rK_R2_001.fastq.gz
RP11-599F13_BAC269-pH_NS2k_PE	BAC short-read sequencing data for adapted human BAC library BAC.	RP11-599F13_BAC269-pH	PRJNA962525	SAMN34403496	SRR24323162	RP11-599F13_BAC269-pH_R1_001.fastq.gz	RP11-599F13_BAC269-pH_R2_001.fastq.gz
RP11-585D4_BAC270-rK_NS2k_PE	BAC short-read sequencing data for adapted human BAC library BAC.	RP11-585D4_BAC270-rK	PRJNA962525	SAMN34403497	SRR24323156	RP11-585D4_BAC270-rK_R1_001.fastq.gz	RP11-585D4_BAC270-rK_R2_001.fastq.gz
RP11-57G18_BAC271-pH_NS2k_PE	BAC short-read sequencing data for adapted human BAC library BAC.	RP11-57G18_BAC271-pH	PRJNA962525	SAMN34403498	SRR24323155	RP11-57G18_BAC271-pH_R1_001.fastq.gz	RP11-57G18_BAC271-pH_R2_001.fastq.gz
RP11-213D22_BAC272-rK_NS2k_PE	BAC short-read sequencing data for adapted human BAC library BAC.	RP11-213D22_BAC272-rK	PRJNA962525	SAMN34403499	SRR24323154	RP11-213D22_BAC272-rK_R1_001.fastq.gz	RP11-213D22_BAC272-rK_R2_001.fastq.gz
RP11-1071P10_BAC273-pH_NS2k_PE	BAC short-read sequencing data for adapted human BAC library BAC.	RP11-1071P10_BAC273-pH	PRJNA962525	SAMN34403500	SRR24323153	RP11-1071P10_BAC273-pH_R1_001.fastq.gz	RP11-1071P10_BAC273-pH_R2_001.fastq.gz
RP11-7J1_BAC274-rK_NS2k_PE	BAC short-read sequencing data for adapted human BAC library BAC.	RP11-7J1_BAC274-rK	PRJNA962525	SAMN34403501	SRR24323152	RP11-7J1_BAC274-rK_R1_001.fastq.gz	RP11-7J1_BAC274-rK_R2_001.fastq.gz
RP11-39P24_BAC275-pH_NS2k_PE	BAC short-read sequencing data for adapted human BAC library BAC.	RP11-39P24_BAC275-pH	PRJNA962525	SAMN34403502	SRR24323151	RP11-39P24_BAC275-pH_R1_001.fastq.gz	RP11-39P24_BAC275-pH_R2_001.fastq.gz
HBA_BASIS_assembly_1_180_NS2k_PE	Short-read sequencing data for assembled episome.	HBA_BASIS_assembly_1_180	PRJNA962525	SAMN34403503	SRR24323150	HBA_BASIS_assembly_1_180_R1_001.fastq.gz	HBA_BASIS_assembly_1_180_R2_001.fastq.gz
HBA_BASIS_assembly_2_340_NS2k_PE	Short-read sequencing data for assembled episome.	HBA_BASIS_assembly_2_340	PRJNA962525	SAMN34403504	SRR24323172	HBA_BASIS_assembly_2_340_R1_001.fastq.gz	HBA_BASIS_assembly_2_340_R2_001.fastq.gz
HBA_BASIS_assembly_3_503_NS2k_PE	Short-read sequencing data for assembled episome.	HBA_BASIS_assembly_3_503	PRJNA962525	SAMN34403505	SRR24323171	HBA_BASIS_assembly_3_503_R1_001.fastq.gz	HBA_BASIS_assembly_3_503_R2_001.fastq.gz
HBA_BASIS_assembly_4_570_NS2k_PE	Short-read sequencing data for assembled episome.	HBA_BASIS_assembly_4_570	PRJNA962525	SAMN34403506	SRR24323170	HBA_BASIS_assembly_4_570_R1_001.fastq.gz	HBA_BASIS_assembly_4_570_R2_001.fastq.gz
HBA_BASIS_assembly_5_670_NS2k_PE	Short-read sequencing data for assembled episome.	HBA_BASIS_assembly_5_670	PRJNA962525	SAMN34403507	SRR24323169	HBA_BASIS_assembly_5_670_R1_001.fastq.gz	HBA_BASIS_assembly_5_670_R2_001.fastq.gz
HBA_BASIS_assembly_6_790_NS2k_PE	Short-read sequencing data for assembled episome.	HBA_BASIS_assembly_6_790	PRJNA962525	SAMN34403508	SRR24323168	HBA_BASIS_assembly_6_790_R1_001.fastq.gz	HBA_BASIS_assembly_6_790_R2_001.fastq.gz
HBA_BASIS_assembly_7_910_NS2k_PE	Short-read sequencing data for assembled episome.	HBA_BASIS_assembly_7_910	PRJNA962525	SAMN34403509	SRR24323167	HBA_BASIS_assembly_7_910_R1_001.fastq.gz	HBA_BASIS_assembly_7_910_R2_001.fastq.gz
HBA_BASIS_assembly_7-5_940_NS2k_PE	Short-read sequencing data for assembled episome.	HBA_BASIS_assembly_7-5_940	PRJNA962525	SAMN34403510	SRR24323166	HBA_BASIS_assembly_7-5_940_R1_001.fastq.gz	HBA_BASIS_assembly_7-5_940_R2_001.fastq.gz
HBA_BASIS_assembly_8_1060_NS2k_PE	Short-read sequencing data for assembled episome.	HBA_BASIS_assembly_8_1060	PRJNA962525	SAMN34403511	SRR24323165	HBA_BASIS_assembly_8_1060_R1_001.fastq.gz	HBA_BASIS_assembly_8_1060_R2_001.fastq.gz
CFTR_BAC01_NS2k_PE	Short-read sequencing data for assembled episome.	CFTR_BAC01	PRJNA962525	SAMN34403512	SRR24323164	CFTR_BAC01_R1_001.fastq.gz	CFTR_BAC01_R2_001.fastq.gz
CFTR_BAC02_NS2k_PE	Short-read sequencing data for assembled episome.	CFTR_BAC02	PRJNA962525	SAMN34403513	SRR24323163	CFTR_BAC02_R1_001.fastq.gz	CFTR_BAC02_R2_001.fastq.gz
CFTR_BAC03_NS2k_PE	Short-read sequencing data for assembled episome.	CFTR_BAC03	PRJNA962525	SAMN34403514	SRR24323161	CFTR_BAC03_R1_001.fastq.gz	CFTR_BAC03_R2_001.fastq.gz
CFTR_BASIS_assembly_intermediate_NS2k_PE	Short-read sequencing data for assembled episome.	CFTR_BASIS_assembly_intermediate	PRJNA962525	SAMN34403515	SRR24323160	CFTR_BASIS_assembly_intermediate_R1_001.fastq.gz	CFTR_BASIS_assembly_intermediate_R2_001.fastq.gz
CFTR_BASIS_assembly_full_NS2k_PE	Short-read sequencing data for assembled episome.	CFTR_BASIS_assembly_full	PRJNA962525	SAMN34403516	SRR24323159	CFTR_BASIS_assembly_full_R1_001.fastq.gz	CFTR_BASIS_assembly_full_R2_001.fastq.gz
HBA_BASIS_assembly_8_1060_ONT	Long-read sequencing data for assembled episome.	HBA_BASIS_assembly_8_1060_ONT	PRJNA962525	SAMN34403511	SRR24323158	HBA_BASIS_assembly_8_1060_ONT.fastq
CFTR_BASIS_assembly_full_ONT	Long-read sequencing data for assembled episome.	CFTR_BASIS_assembly_full_ONT	PRJNA962525	SAMN34403516	SRR24323157	CFTR_BASIS_assembly_full_ONT.fastq
