# Supplementary material for: Continuous synthesis of E. coli genome sections and Mb-scale human DNA assembly
Source: Nature. Author manuscript; Available in PMC 2023 Jul 20. (PMC7614783; doi:10.1038/s41586-023-06268-1)
Supplement: Supplementary Data 13 [file EMS177430-supplement-Supplementary_Data_13.txt]

LOCUS       pFR015_pBAD_retr        5031 bp DNA     circular SYN 28-APR-2023
DEFINITION  synthetic circular DNA
ACCESSION   .
VERSION     .
KEYWORDS    .
SOURCE      synthetic DNA construct
  ORGANISM  synthetic DNA construct
REFERENCE   1  (bases 1 to 5031)
  AUTHORS   Zakir Tnimov
  TITLE     Direct Submission
  JOURNAL   Exported Apr 28, 2023 from SnapGene 6.2.2
            https://www.snapgene.com
FEATURES             Location/Qualifiers
     source          1..5031
                     /mol_type="other DNA"
                     /organism="synthetic DNA construct"
     source          1382..2637
                     /mol_type="other DNA"
                     /organism="synthetic DNA construct"
     rep_origin      1..589
                     /direction=RIGHT
                     /label=ori
                     /note="high-copy-number ColE1/pMB1/pBR322/pUC origin of 
                     replication"
     misc_feature    775..914
                     /label=bom
                     /note="basis of mobility region from pBR322"
     CDS             complement(1016..1207)
                     /codon_start=1
                     /gene="rop"
                     /product="Rop protein, which maintains plasmids at low copy
                     number"
                     /label=rop
                     /translation="MTKQEKTALNMARFIRSQTLTLLEKLNELDADEQADICESLHDHA
                     DELYRSCLARFGDDGENL"
     CDS             complement(1448..2377)
                     /codon_start=1
                     /label=araC
                     /translation="MQYGQLVSSLNGGSMKSMAEAQNDPLLPGYSFNAHLVAGLTPIEA
                     NGYLDFFIDRPLGMKGYILNLTIRGQGVVKNQGREFVCRPGDILLFPPGEIHHYGRHPE
                     AREWYHQWVYFRPRAYWHEWLNWPSIFANTGFFRPDEAHQPHFSDLFGQIINAGQGEGR
                     YSELLAINLLEQLLLRRMEAINESLHPPMDNRVREACQYISDHLADSNFDIASVAQHVC
                     LSPSRLSHLFRQQLGISVLSWREDQRISQAKLLLSTTRMPIATVGRNVGFDDQLYFSRV
                     FKKCTGASPSEFRAGCEEKVNDVAVKLS"
     promoter        2353..2637
                     /gene="araBAD"
                     /label=araBAD promoter
                     /note="promoter of the L-arabinose operon of E. coli; the 
                     araC regulatory gene is transcribed in the opposite 
                     direction (Guzman et al., 1995)"
     misc_feature    2356..2631
                     /label=pBAD promoter
     misc_feature    2356..2371
                     /label=O2 Region
     misc_feature    2513..2534
                     /label=O1 Region
     misc_feature    2555..2568
                     /label=CAP site
     misc_feature    2600..2605
                     /label=-35
     misc_feature    2624..2631
                     /label=-10
     misc_feature    2638..2643
                     /label=segment of pBAD_33
                     /note="/Transferred_From=pMS_39 (pTB273) pARA bla p21 
                     plasmid
                     (modified)"
                     /note="/Transferred_Similarity=100.00%"
                     /note="/created_by=User"
                     /note="/modified_by=User"
     regulatory      2638
                     /label=PBAD promoter
                     /note="PBAD promoter"
                     /note="/Transferred_From=pECA102 KM521212"
                     /note="/Transferred_Similarity=100.00%"
                     /regulatory_class="promoter"
     misc_feature    2651..2652
                     /label=AAGAATTCATTAAAGAGGAGAAAGGTACCTAGCTATGTTAGGAGCGTCTT 
                     TGATAGAAAGACACTTGACCGATTGCGGCTTGAGATTATGAATTTTGAAAACCGTAGA 
                     AAATCAACATTTAACTATGATAAGATTCCGT
                     /label=nonstandard type: Editing History Deletion
     misc_RNA        2652..2815
                     /product="msr"
                     /function="primer for the Ec86 RT"
                     /label=msr86
                     /note="/modified_by=Max_Schubert"
     misc_feature    2652..2751
                     /label=Retron_sequence_left
     misc_feature    2653..2664
                     /label=a2
                     /label=nonstandard type: inv_rep
     misc_feature    2665
                     /label=nonstandard type: Branched_G
     misc_feature    complement(2723..2798)
                     /direction=LEFT
                     /label=nonstandard type: msd
                     /note="/created_by=Max_Schubert"
     misc_feature    2748..2751
                     /label=Overhang1
     misc_feature    2753..2758
                     /label=bsaI_site_2
     misc_feature    2765..2770
                     /label=BsaI_site_2
     misc_feature    2771
                     /label=DELETE
     misc_feature    2772..2815
                     /label=Retron_sequence_right
     misc_feature    2772..2775
                     /label=Overhang2
     misc_feature    complement(2800..2811)
                     /direction=LEFT
                     /label=a1
                     /label=nonstandard type: inv_rep
     CDS             2818..3780
                     /codon_start=1
                     /transl_table=11
                     /locus_tag="ECD_00831"
                     /product="retron EC86 RNA-directed DNA polymerase-like
                     protein"
                     /label=retron EC86 RNA-directed DNA polymerase-like
                     pr
                     /label=retron EC86 RNA-directed DNA polymerase-like
                     protein CDS
                     /db_xref="GI:253977056"
                     /protein_id="ACT42726.1"
                     /translation="MKSAEYLNTFRLRNLGLPVMNNLHDMSKATRISVETLRLLIYTAD
                     FRYRIYTVEKKGPEKRMRTIYQPSRELKALQGWVLRNILDKLSSSPFSIGFEKHQSILN
                     NATPHIGANFILNIDLEDFFPSLTANKVFGVFHSLGYNRLISSVLTKICCYKNLLPQGA
                     PSSPKLANLICSKLDYRIQGYAGSRGLIYTRYADDLTLSAQSMKKVVKARDFLFSIIPS
                     EGLVINSKKTCISGPRSQRKVTGLVISQEKVGIGREKYKEIRAKIHHIFCGKSSEIEHV
                     RGWLSFILSVDSKSHRRLITYISKLEKKYGKNPLNKAKT"
     promoter        3920..4011
                     /gene="bla"
                     /label=AmpR promoter
     CDS             complement(3920..3921)
                     /codon_start=1
                     /gene="aph(3')-Ia"
                     /product="aminoglycoside phosphotransferase"
                     /label=KanR
                     /note="confers resistance to kanamycin in bacteria or G418 
                     (Geneticin(R)) in eukaryotes"
                     /translation=""
     CDS             4012..4803
                     /codon_start=1
                     /gene="aadA"
                     /product="aminoglycoside adenylyltransferase (Murphy, 
                     1985)"
                     /label=SmR
                     /note="confers resistance to spectinomycin and 
                     streptomycin"
                     /translation="MREAVIAEVSTQLSEVVGVIERHLEPTLLAVHLYGSAVDGGLKPH
                     SDIDLLVTVTVRLDETTRRALINDLLETSASPGESEILRAVEVTIVVHDDIIPWRYPAK
                     RELQFGEWQRNDILAGIFEPATIDIDLAILLTKAREHSVALVGPAAEELFDPVPEQDLF
                     EALNETLTLWNSPPDWAGDERNVVLTLSRIWYSAVTGKIAPKDVAADWAMERLPAQYQP
                     VILEARQAYLGQEEDRLASRADQLEEFVHYVKGEITKVVGK"
ORIGIN
        1 ttgagatcct ttttttctgc gcgtaatctg ctgcttgcaa acaaaaaaac caccgctacc
       61 agcggtggtt tgtttgccgg atcaagagct accaactctt tttccgaagg taactggctt
      121 cagcagagcg cagataccaa atactgtcct tctagtgtag ccgtagttag gccaccactt
      181 caagaactct gtagcaccgc ctacatacct cgctctgcta atcctgttac cagtggctgc
      241 tgccagtggc gataagtcgt gtcttaccgg gttggactca agacgatagt taccggataa
      301 ggcgcagcgg tcgggctgaa cggggggttc gtgcacacag cccagcttgg agcgaacgac
      361 ctacaccgaa ctgagatacc tacagcgtga gctatgagaa agcgccacgc ttcccgaagg
      421 gagaaaggcg gacaggtatc cggtaagcgg cagggtcgga acaggagagc gcacgaggga
      481 gcttccaggg ggaaacgcct ggtatcttta tagtcctgtc gggtttcgcc acctctgact
      541 tgagcgtcga tttttgtgat gctcgtcagg ggggcggagc ctatggaaaa acgccagcaa
      601 cgcggccttt ttacggttcc tggccttttg ctggcctttt gctcacatgt tctttcctgc
      661 gttatcccct gattctgtgg ataaccgtat taccgccttt gagtgagctg ataccgctcg
      721 ccgcagccga acgaccgagc gcagcgagtc agtgagcgag gaagcggaag agcgcctgat
      781 gcggtatttt ctccttacgc atctgtgcgg tatttcacac cgcaatggtg cactctcagt
      841 acaatctgct ctgatgccgc atagttaagc cagtatacac tccgctatcg ctacgtgact
      901 gggtcatggc tgcgccccga cacccgccaa cacccgctga cgcgccctga cgggcttgtc
      961 tgctcccggc atccgcttac agacaagctg tgaccttctc cgggagctgc atgtgtcaga
     1021 ggttttcacc gtcatcaccg aaacgcgcga ggcagctgcg gtaaagctca tcagcgtggt
     1081 cgtgaagcga ttcacagatg tctgcctgtt catccgcgtc cagctcgttg agtttctcca
     1141 gaagcgttaa tgtctggctt ctgataaagc gggccatgtt aagggcggtt ttttcctgtt
     1201 tggtcactga tgcctccgtg taagggggat ttctgttcat ccctgaattc gcatctagac
     1261 tgaactggcc gataattgca gacgaacgga tttactttac agctagctca gtccctcccg
     1321 aaaggggggc cttttttcgt tttggtccgc tgccaaacca gatgtcaaca cagctacaac
     1381 gcgaagcagg gattctgcaa accctatgct actccgtcaa gccgtcaatt gtctgattcg
     1441 ttaccaatta actcaacttg acggctacat cattcacttt ttcttcacaa ccggcacgga
     1501 actcgctcgg gctggccccg gtgcattttt taaatacccg gctgaaatag agttgatcgt
     1561 caaaaccaac attgcgaccg acggtggcga taggcatccg ggtggtgctc aaaagcagct
     1621 tcgcctggct gatacgttgg tcctcgcgcc agcttaagac gctaatccct aactgctggc
     1681 ggaaaagatg actcagacgg ctcgggctca agcaaacatg ctgtgcgacg ctggcgatat
     1741 caaaattgct gtctgccagg tgatcgctga tgtactgaca agcctcgcgt acccgattat
     1801 ccatcggtgg atggaggctc tcgttaatcg cttccatgcg ccgcagtaac aattgctcaa
     1861 gcagatttat cgccagcagc tcgctatagc gcccttcccc ttgcccggcg ttaatgattt
     1921 gcccaaacag gtcgctgaaa tgcggctggt gcgcttcatc cgggcgaaag aaccccgtat
     1981 tggcaaatat actcggccag ttaagccatt catgccagta ggcgcgcgga cgaaagtaaa
     2041 cccactggtg ataccattcg cgagcctccg gatgacgacc gtagtgatga atctctcctg
     2101 gcgggaacag caaaatatca cccggtcggc aaacaaattc tcgtccctga tttttcacca
     2161 ccccctgacc gcgaatggtg agattgagaa tataaccttt cattcccagc ggtcggtcga
     2221 taaaaaaatc gagataaccg ttggcctcaa tcggcgttaa acccgccacc agatgggcat
     2281 taaagctgta tcccggcagc aggggatcat tttgcgcttc agccatactt ttcatactcc
     2341 cgccattcag agaagaaacc aattgtccat attgcatcag acattgccgt cactgcgtct
     2401 tttactggct cttctcgcta accaaaccgg taaccccgct tattaaaagc attctgtaac
     2461 aaagcgggac caaagccatg acaaaaacgc gtaacaaaag tgtctataat cacggcagaa
     2521 aagtccacat tgattatttg cacggcgtca cactttgcta tgccatagca tttttatcca
     2581 taagattagc ggatcctacc tgacgctttt tatcgcaact ctctactgtt tctccatacc
     2641 cgtttaatta aatgcgcacc cttagcgaga ggtttatcat taaggtcaac ctctggatgt
     2701 tgtttcggca tcctgcattg aatctgagtt actgtctgtt ttcctgaatt ctgagacctg
     2761 tactggtctc tgaattcagg aaacccgttt tttctgacgt aagggtgcgc aactttcatg
     2821 aaatccgctg aatatttgaa cacttttaga ttgagaaatc tcggcctacc tgtcatgaac
     2881 aatttgcatg acatgtctaa ggcgactcgc atatctgttg aaacacttcg gttgttaatc
     2941 tatacagctg attttcgcta taggatctac actgtagaaa agaaaggccc agagaagaga
     3001 atgagaacca tttaccaacc ttctcgagaa cttaaagcct tacaaggatg ggttctacgt
     3061 aacattttag ataaactgtc gtcatctcct ttttctattg gatttgaaaa gcaccaatct
     3121 attttgaata atgctacccc gcatattggg gcaaacttta tactgaatat tgatttggag
     3181 gattttttcc caagtttaac tgctaacaaa gtttttggag tgttccattc tcttggttat
     3241 aatcgactaa tatcttcagt tttgacaaaa atatgttgtt ataaaaatct gctaccacaa
     3301 ggtgctccat catcacctaa attagctaat ctaatatgtt ctaaacttga ttatcgtatt
     3361 cagggttatg caggtagtcg gggcttgata tatacgagat atgccgatga cctcacctta
     3421 tctgcacagt ctatgaaaaa ggttgttaaa gcacgtgatt ttttattttc tataatccca
     3481 agtgaaggat tggttattaa ctcaaaaaaa acttgtatta gtgggcctcg tagtcagagg
     3541 aaagttacag gtttagttat ttcacaagag aaagttggga taggtagaga aaaatataaa
     3601 gaaattagag caaagataca tcatatattt tgcggtaagt cttctgagat agaacacgtt
     3661 aggggatggt tgtcatttat tttaagtgtg gattcaaaaa gccataggag attaataact
     3721 tatattagca aattagaaaa aaaatatgga aagaaccctt taaataaagc gaagacctag
     3781 taatggcctc ggtaccaaag acgaacaata agacgctgaa aagcgtcttt tttcgttttg
     3841 gtccgctgag cagttacaga gatgttacga accactagtg cactgcagta cagtgttaca
     3901 accaattaac caattctgat ttgtttattt ttctaaatac attcaaatat gtatccgctc
     3961 atgagacaat aaccctgata aatgcttcaa taatattgaa aaaggaagag tatgagggaa
     4021 gcggtgatcg ccgaagtatc gactcaacta tcagaggtag ttggcgtcat cgagcgccat
     4081 ctcgaaccga cgttgctggc cgtacatttg tacggctccg cagtggatgg cggcctgaag
     4141 ccacacagtg atattgattt gctggttacg gtgaccgtaa ggcttgatga aacaacgcgg
     4201 cgagctttga tcaacgacct tttggaaact tcggcttccc ctggagagag cgagattctc
     4261 cgcgctgtag aagtcaccat tgttgtgcac gacgacatca ttccgtggcg ttatccagct
     4321 aagcgcgaac tgcaatttgg agaatggcag cgcaatgaca ttcttgcagg tatcttcgag
     4381 ccagccacga tcgacattga tctggctatc ttgctgacaa aagcaagaga acatagcgtt
     4441 gccttggtag gtccagcggc ggaggaactc tttgatccgg ttcctgaaca ggatctattt
     4501 gaggcgctaa atgaaacctt aacgctatgg aactcgccgc ccgactgggc tggcgatgag
     4561 cgaaatgtag tgcttacgtt gtcccgcatt tggtacagcg cagtaaccgg caaaatcgcg
     4621 ccgaaggatg tcgctgccga ctgggcaatg gagcgcctgc cggcccagta tcagcccgtc
     4681 atacttgaag ctagacaggc ttatcttgga caagaagaag atcgcttggc ctcgcgcgca
     4741 gatcagttgg aagaatttgt ccactacgtg aaaggcgaga tcaccaaggt agtcggcaaa
     4801 taaaacaccc cttgtattac tgtttatgta agcagacagt tttattgttc atgatgatat
     4861 atttttatct tgtgcaatgt aacatcagag attttgagac acaacgtggc tttgttgaat
     4921 aaatcgaact tttgctgagt tgaaggatca ggagttcatg accaaaatcc cttaacgtga
     4981 gttttcgttc cactgagcgt cagaccccgt agaaaagatc aaaggatctt c
//
