# Supplementary material for: Continuous synthesis of E. coli genome sections and Mb-scale human DNA assembly
Source: Nature. Author manuscript; Available in PMC 2023 Jul 20. (PMC7614783; doi:10.1038/s41586-023-06268-1)
Supplement: Supplementary Data 14 [file EMS177430-supplement-Supplementary_Data_14.txt]

LOCUS       pFR156_GmR_pBAD_        6554 bp DNA     circular SYN 28-APR-2023
DEFINITION  synthetic circular DNA.
ACCESSION   .
VERSION     .
KEYWORDS    .
SOURCE      synthetic DNA construct
  ORGANISM  synthetic DNA construct
REFERENCE   1  (bases 1 to 6554)
  AUTHORS   .
  TITLE     Direct Submission
  JOURNAL   Exported Apr 28, 2023 from SnapGene 6.2.2
            https://www.snapgene.com
FEATURES             Location/Qualifiers
     source          1..6554
                     /mol_type="other DNA"
                     /organism="synthetic DNA construct"
     source          1857..1895
                     /mol_type="other DNA"
                     /organism="synthetic DNA construct"
     misc_feature    complement(2..462)
                     /label=tracrRNA cassette
     misc_feature    complement(99..184)
                     /label=tracrRNA
     misc_feature    complement(238..265)
                     /label=tracrRNA promoter predicted
     misc_feature    297..331
                     /label=Cas9 promoter predicted
     misc_feature    463..503
                     /label=rrnB 3' region
     misc_feature    470..497
                     /label=T2
     CDS             complement(667..1596)
                     /codon_start=1
                     /label=araC
                     /translation="MQYGQLVSSLNGGSMKSMAEAQNDPLLPGYSFNAHLVAGLTPIEA
                     NGYLDFFIDRPLGMKGYILNLTIRGQGVVKNQGREFVCRPGDILLFPPGEIHHYGRHPE
                     AREWYHQWVYFRPRAYWHEWLNWPSIFANTGFFRPDEAHQPHFSDLFGQIINAGQGEGR
                     YSELLAINLLEQLLLRRMEAINESLHPPMDNRVREACQYISDHLADSNFDIASVAQHVC
                     LSPSRLSHLFRQQLGISVLSWREDQRISQAKLLLSTTRMPIATVGRNVGFDDQLYFSRV
                     FKKCTGASPSEFRAGCEEKVNDVAVKLS"
     misc_feature    670..672
                     /label=TCA to AGT
     misc_feature    760..762
                     /label=TCG to AGC
     misc_feature    910..912
                     /label=TCA to AGT
     misc_feature    919..921
                     /label=TCG to AGC
     misc_feature    925..927
                     /label=TCG to AGC
     misc_feature    1036..1038
                     /label=TCG to AGC
     misc_feature    1102..1104
                     /label=TCG to AGC
     misc_feature    1210..1212
                     /label=TCA to AGT
     misc_feature    1504..1506
                     /label=TCG to AGC
     misc_feature    1575..1850
                     /label=pBAD promoter
     misc_feature    1575..1590
                     /label=O2 Region
     misc_feature    1732..1753
                     /label=O1 Region
     misc_feature    1774..1787
                     /label=CAP site
     misc_feature    1819..1824
                     /label=-35
     misc_feature    1843..1850
                     /label=-10
     misc_feature    1851..1856
                     /label=insertion
     misc_feature    1857..1895
                     /label=RBS calc
     CDS             1896..2708
                     /codon_start=1
                     /label=CspRecT
                     /translation="MNQIVKFTDDSGLAVQVTPDDVRRYICENATEKEVGLFLQLCQTQ
                     RLNPFVKDAYLVKYGGAPASMITSYQVFNRRACRDANYDGIKSGVVVLRDGDVVHKRGA
                     ACYKKAGEELIGGWAEVRFKDGRETAYAEVALDDYSTGKSNWAKMPGVMIEKCAKAAAW
                     RLAFPDTFQGMYAAEEMDQAQQPEQVRAQAEQPVDLQPIRELFKPYCEHFGITPAEGMT
                     AVCGAVGAEGMHSMTEQQARRARAWMEEEMAAPAVEAEYEVVDEGEVF"
     CDS             2735..4582
                     /codon_start=1
                     /label=MutL E32K
                     /translation="MPIQVLPPQLANQIAAGEVVERPASVVKELVKNSLDAGATRIDID
                     IERGGAKLIRIRDNGCGIKKDELALALARHATSKIASLDDLEAIISLGFRGEALASISS
                     VSRLTLTSRTAEQQEAWQAYAEGRDMNVTVKPAAHPVGTTLEVLDLFYNTPARRKFLRT
                     EKTEFNHIDEIIRRIALARFDVTINLSHNGKIVRQYRAVPEGGQKERRLGAICGTAFLE
                     QALAIEWQHGDLTLRGWVADPNHTTPALAEIQYCYVNGRMMRDRLINHAIRQACEDKLG
                     ADQQPAFVLYLEIDPHQVDVNVHPAKHEVRFHQSRLVHDFIYQGVLSVLQQQLETPLPL
                     DDEPQPAPRSIPENRVAAGRNHFAEPAAREPVAPRYTPAPASGSRPAAPWPNAQPGYQK
                     QQGEVYRQLLQTPAPMQKLKAPEPQEPALAANSQSFGRVLTIVHSDCALLERDGNISLL
                     SLPVAERWLRQAQLTPGEAPVCAQPLLIPLRLKVSAEEKSALEKAQSALAELGIDFQSD
                     AQHVTIRAVPLPLRQQNLQILIPELIGYLAKQSVFEPGNIAQWIARNLMSEHAQWSMAQ
                     AITLLADVERLCPQLVKTPPGGLLQSVDLHPAIKALKDE"
     misc_feature    2828..2830
                     /label=E32K
     misc_feature    4613..4618
                     /label=AvrII
     misc_feature    4642..4689
                     /label=T7 terminator
     misc_feature    4860..5746
                     /label=GmR-cassette
     CDS             complement(4860..5393)
                     /codon_start=1
                     /gene="aacC1"
                     /product="gentamycin acetyltransferase"
                     /label=GmR
                     /note="confers resistance to gentamycin"
                     /translation="MLRSSNDVTQQGSRPKTKLGGSSMGIIRTCRLGPDQVKSMRAALD
                     LFGREFGDVATYSQHQPDSDYLGNLLRSKTFIALAAFDQEAVVGALAAYVLPRFEQPRS
                     EIYIYDLAVSGEHRRQGIATALINLLKHEANALGAYVIYVQADYGDDPAVALYTKLGIR
                     EEVMHFDIDPSTAT"
     misc_feature    5328..5330
                     /label=TCA to AGT
     promoter        complement(5582..5610)
                     /gene="intI1 (promoter lies within the coding sequence)"
                     /label=Pc promoter
                     /note="class 1 integron promoter"
     misc_feature    complement(5794..6532)
                     /label=CloDF13 Ori
ORIGIN
        1 taaaaggatt aagagattaa tttccctaaa aatgataaaa caagcgtttt gaaagcgctt
       61 gtttttttgg tttgcagtca gagtagaata gaagtatcaa aaaaagcacc gactcggtgc
      121 cactttttca agttgataac ggactagcct tattttaact tgctatgctg ttttgaatgg
      181 ttccaacaag attattttat aacttttata acaaataatc aaggagaaat tcaaagaaat
      241 ttatcagcca taaaacaata cttaatacta tagaatgata acaaaataaa ctacttttta
      301 aaagaatttt gtgttataat ctatttatta ttaagtattg ggtaatattt tttgaagaga
      361 tattttgaaa aagaaaaatt aaagcatatt aaactaattt cggaggtcat taaaactatt
      421 attgaaatca tcaaatcatt atggatttaa tttaaacttt ttattaagca gaaggccatc
      481 ctgacggatg gcctttttgc gtttctagat caggaggaat tggccacgat gcgtccggcg
      541 tagaggatct gctcatgttt gacagcttat catcgatgca taatgtgcct gtcaaatgga
      601 cgaagcaggg attctgcaaa ccctatgcta ctccgtcaag ccgtcaattg tctgattcgt
      661 taccaattat gacaacttga cggctacatc attcactttt tcttcacaac cggcacggaa
      721 ctcgctcggg ctggccccgg tgcatttttt aaatacccgc gagaaataga gttgatcgtc
      781 aaaaccaaca ttgcgaccga cggtggcgat aggcatccgg gtggtgctca aaagcagctt
      841 cgcctggctg atacgttggt cctcgcgcca gcttaagacg ctaatcccta actgctggcg
      901 gaaaagatgt gacagacgcg acggcgacaa gcaaacatgc tgtgcgacgc tggcgatatc
      961 aaaattgctg tctgccaggt gatcgctgat gtactgacaa gcctcgcgta cccgattatc
     1021 catcggtgga tggagcgact cgttaatcgc ttccatgcgc cgcagtaaca attgctcaag
     1081 cagatttatc gccagcagct ccgaatagcg cccttcccct tgcccggcgt taatgatttg
     1141 cccaaacagg tcgctgaaat gcggctggtg cgcttcatcc gggcgaaaga accccgtatt
     1201 ggcaaatatt gacggccagt taagccattc atgccagtag gcgcgcggac gaaagtaaac
     1261 ccactggtga taccattcgc gagcctccgg atgacgaccg tagtgatgaa tctctcctgg
     1321 cgggaacagc aaaatatcac ccggtcggca aacaaattct cgtccctgat ttttcaccac
     1381 cccctgaccg cgaatggtga gattgagaat ataacctttc attcccagcg gtcggtcgat
     1441 aaaaaaatcg agataaccgt tggcctcaat cggcgttaaa cccgccacca gatgggcatt
     1501 aaacgagtat cccggcagca ggggatcatt ttgcgcttca gccatacttt tcatactccc
     1561 gccattcaga gaagaaacca attgtccata ttgcatcaga cattgccgtc actgcgtctt
     1621 ttactggctc ttctcgctaa ccaaaccggt aaccccgctt attaaaagca ttctgtaaca
     1681 aagcgggacc aaagccatga caaaaacgcg taacaaaagt gtctataatc acggcagaaa
     1741 agtccacatt gattatttgc acggcgtcac actttgctat gccatagcat ttttatccat
     1801 aagattagcg gatcctacct gacgcttttt atcgcaactc tctactgttt ctccatgtat
     1861 aaaagtatat attaaaataa ggaggttttt ttttaatgaa ccaaatcgtg aagttcactg
     1921 acgactctgg cctggcggtt caagttactc cagacgatgt tcgccgttat atctgtgaga
     1981 acgctactga aaaagaggtg ggcctctttc tgcaactctg tcagactcaa cgtctgaatc
     2041 cgtttgtgaa agacgcttac ctggtgaaat acggcggtgc tccagcttct atgattactt
     2101 cctatcaagt ttttaaccgt cgcgcgtgtc gtgatgctaa ctatgatggt atcaaatctg
     2161 gtgtggttgt tctgcgtgac ggtgatgttg tgcataaacg tggtgctgcg tgctacaaaa
     2221 aggcgggtga ggagctcatc ggtggttggg cggaagttcg ctttaaggat ggccgcgaga
     2281 ctgcgtatgc tgaggtggcg ctcgacgact attccaccgg caaatctaat tgggcgaaaa
     2341 tgccgggtgt tatgatcgaa aaatgcgcga aggctgctgc ttggcgcctc gcgttcccgg
     2401 acacttttca gggcatgtac gctgcggagg aaatggatca agcgcaacag ccagaacagg
     2461 tgcgcgctca ggcggagcaa ccagtggatc tccagccaat ccgcgaactc ttcaagccat
     2521 attgcgaaca cttcggcatc actccggctg agggtatgac tgctgtttgt ggtgcggtgg
     2581 gcgctgaagg catgcactct atgaccgagc agcaagctcg ccgtgctcgc gcttggatgg
     2641 aggaagaaat ggctgcgcca gctgtggaag cggagtatga ggttgttgac gagggcgagg
     2701 tgttttaatg gcgatgagag aggaggatta caaaatgcca attcaggtct taccgccaca
     2761 actggcgaac cagattgccg caggtgaggt ggtcgagcga cctgcgtcgg tagtcaaaga
     2821 actagtgaaa aacagcctcg atgcaggtgc gacgcgtatc gatattgata tcgaacgcgg
     2881 tggggcgaaa cttatccgca ttcgtgataa cggctgcggt atcaaaaaag atgagctggc
     2941 gctggcgctg gctcgtcatg ccaccagtaa aatcgcctct ctggacgatc tcgaagccat
     3001 tatcagcctg ggctttcgcg gtgaggcgct ggcgagtatc agttcggttt cccgcctgac
     3061 gctcacttca cgcaccgcag aacagcagga agcctggcag gcctatgccg aagggcgcga
     3121 tatgaacgtg acggtaaaac cggcggcgca tcctgtgggg acgacgctgg aggtgctgga
     3181 tctgttctac aacaccccgg cgcggcgcaa attcctgcgc accgagaaaa ccgaatttaa
     3241 ccacattgat gagatcatcc gccgcattgc gctggcgcgt ttcgacgtca cgatcaacct
     3301 gtcgcataac ggtaaaattg tgcgtcagta ccgcgcagtg ccggaaggcg ggcaaaaaga
     3361 acggcgctta ggcgcgattt gcggcaccgc ttttcttgaa caagcgctgg cgattgaatg
     3421 gcaacacggc gatctcacgc tacgcggctg ggtggccgat ccaaatcaca ccacgcccgc
     3481 actggcagaa attcagtatt gctacgtgaa cggtcgcatg atgcgcgatc gcctgatcaa
     3541 tcacgcgatc cgccaggcct gcgaagacaa actgggggcc gatcagcaac cggcatttgt
     3601 gttgtatctg gagatcgacc cacatcaggt ggacgtcaac gtgcaccccg ccaaacacga
     3661 agtgcgtttc catcagtcgc gtctggtgca tgattttatc tatcagggcg tgctgagcgt
     3721 gctacaacag caactggaaa cgccgctacc gctggacgat gaaccccaac ctgcaccgcg
     3781 ttccattccg gaaaaccgcg tggcggcggg gcgcaatcac tttgcagaac cggcagctcg
     3841 tgagccggta gctccgcgct acactcctgc gccagcatca ggcagtcgtc cggctgcccc
     3901 ctggccgaat gcgcagccag gctaccagaa acagcaaggt gaagtgtatc gccagctttt
     3961 gcaaacgccc gcgccgatgc aaaaattaaa agcgccggaa ccgcaggaac ctgcacttgc
     4021 ggcgaacagt cagagttttg gtcgggtact gactatcgtc cattccgact gtgcgttgct
     4081 ggagcgcgac ggcaacattt cacttttatc cttgccagtg gcagaacgtt ggctgcgtca
     4141 ggcacaattg acgccgggtg aagcgcccgt ttgcgcccag ccgctgctga ttccgttgcg
     4201 gctaaaagtt tctgccgaag aaaaatcggc attagaaaaa gcgcagtctg ccctggcgga
     4261 attgggtatt gatttccagt cagatgcaca gcatgtgacc atcagggcag tgcctttacc
     4321 cttacgccaa caaaatttac aaatcttgat tcctgaactg ataggctacc tggcgaagca
     4381 gtccgtattc gaacctggca atattgcgca gtggattgca cgaaatctga tgagcgaaca
     4441 tgcgcagtgg tcaatggcac aggccataac cctgctggcg gacgtggaac ggttatgtcc
     4501 gcaacttgtg aaaacgccgc cgggtggtct gttacaatct gttgatttac atccggcgat
     4561 aaaagccctg aaagatgagt gaatcctagc aaggaggaaa tcatcagaga cccctaggct
     4621 gctgccaccg ctgagcaata actagcataa ccccttgggg cctctaaacg ggtcttgagg
     4681 ggttttttgc tgaaacctca ggcatttgag aagcacacgg tcacactgct tccggtagtc
     4741 aataaaccgg taaaccagca atagacataa gcggctattt aacgaccctg ccctgaaccg
     4801 acgaccgggt catcgtggcc ggatcttgcg gcccctcggc ttgaacgaat tgttagacat
     4861 taggtggcgg tacttgggtc gatatcaaag tgcatcactt cttcccgtat gcccaacttt
     4921 gtatagagag ccactgcggg atcgtcaccg taatctgctt gcacgtagat cacataagca
     4981 ccaagcgcgt tggcctcatg cttgaggaga ttgatgagcg cggtggcaat gccctgcctc
     5041 cggtgctcgc cggagactgc gagatcatag atatagatct cactacgcgg ctgctcaaac
     5101 ctgggcagaa cgtaagccgc gagagcgcca acaaccgctt cttggtcgaa ggcagcaagc
     5161 gcgatgaatg tcttactacg gagcaagttc ccgaggtaat cggagtccgg ctgatgttgg
     5221 gagtaggtgg ctacgtctcc gaactcacga ccgaaaagat caagagcagc ccgcatggat
     5281 ttgacttggt cagggccgag cctacatgtg cgaatgatgc ccatactact gccacctaac
     5341 tttgttttag ggcgactgcc ctgctgcgta acatcgttgc tgctgcgtaa catcgttgct
     5401 gctccataac atcaaacatc gacccacggc gtaacgcgct tgctgcttgg atgcccgagg
     5461 catagactgt acaaaaaaac agtcataaca agccatgaaa accgccactg cgccgttacc
     5521 accgctgcgt tcggtcaagg ttctggacca gttgcgtgag cgcatacgct acttgcatta
     5581 cagtttacga accgaacagg cttatgtcaa ctgggttcgt gccttcatcc gtttccacgg
     5641 tgtgcgtcca tgggcaaata ttatacgcaa ggcgacaagg tgctgatgcc gctggcgatt
     5701 caggttcatc atgccgtttg tgatggcttc catgtcggca ggaatttagc tagctcactc
     5761 ggtcgctacg ctccgggcgt gagactgcgg cgggcgctgc ggacacatac aaagttaccc
     5821 acagattccg tggataagca ggggactaac atgtgaggca aaacagcagg gccgcgccgg
     5881 tggcgttttt ccataggctc cgccctcctg ccagagttca cataaacaga cgcttttccg
     5941 gtgcatctgt gggagccgtg aggctcaacc atgaatctga cagtacgggc gaaacccgac
     6001 aggacttaaa gatccccacc gtttccggcg ggtcgctccc tcttgcgctc tcctgttccg
     6061 accctgccgt ttaccggata cctgttccgc ctttctccct tacgggaagt gtggcgcttt
     6121 ctcatagctc acacactggt atctcggctc ggtgtaggtc gttcgctcca agctgggctg
     6181 taagcaagaa ctccccgttc agcccgactg ctgcgcctta tccggtaact gttcacttga
     6241 gtccaacccg gaaaagcacg gtaaaacgcc actggcagca gccattggta actgggagtt
     6301 cgcagaggat ttgtttagct aaacacgcgg ttgctcttga agtgtgcgcc aaagtccggc
     6361 tacactggaa ggacagattt ggttgctgtg ctctgcgaaa gccagttacc acggttaagc
     6421 agttccccaa ctgacttaac cttcgatcaa accacctccc caggtggttt tttcgtttac
     6481 agggcaaaag attacgcgca gaaaaaaagg atctcaagaa gatcctttga tcttttctac
     6541 tgaaccgctc taga
//
