# Supplementary material for: Continuous synthesis of E. coli genome sections and Mb-scale human DNA assembly
Source: Nature. Author manuscript; Available in PMC 2023 Jul 20. (PMC7614783; doi:10.1038/s41586-023-06268-1)
Supplement: Supplementary Data 15 [file EMS177430-supplement-Supplementary_Data_15.txt]

LOCUS       pHBA008_BASIS-co        5676 bp DNA     circular SYN 28-APR-2023
DEFINITION  synthetic circular DNA
ACCESSION   .
VERSION     .
KEYWORDS    .
SOURCE      synthetic DNA construct
  ORGANISM  synthetic DNA construct
REFERENCE   1  (bases 1 to 5676)
  AUTHORS   MRC LMB Subscription
  TITLE     Direct Submission
  JOURNAL   Exported Apr 28, 2023 from SnapGene 6.2.2
            https://www.snapgene.com
COMMENT     oriT direction as in CONEX BAC24
FEATURES             Location/Qualifiers
     source          1..5676
                     /mol_type="other DNA"
                     /organism="synthetic DNA construct"
     source          2..1320
                     /strain="K-12"
                     /sub_strain="MDS42"
                     /mol_type="genomic DNA"
                     /db_xref="taxon:1110693"
                     /organism="Escherichia coli str. K-12 substr. MDS42"
     misc_feature    2..139
                     /label=promoter
     misc_feature    140..514
                     /label=rpsL
     misc_feature    526..1320
                     /label=KanR
     misc_feature    1303..1320
                     /label=ProtoSpacer Kan3'
     misc_feature    1321..1380
                     /label=universal HR
     misc_feature    1381..1383
                     /label=PAM
     misc_feature    complement(1384..1413)
                     /label=ProtoSpacer UniversalI right
     promoter        1414..1461
                     /label=EM7 promoter
                     /note="synthetic bacterial promoter "
     promoter        1414..1461
                     /label=EM7 promoter
                     /note="synthetic bacterial promoter "
     CDS             1480..2463
                     /codon_start=1
                     /label=PheS T251A A294G
                     /translation="MSHLAELVASAKAAISQASDVAALDNVRVEYLGKKGHLTLQMTTL
                     RELPPEERPAAGAVINEAKEQVQQALNARKAELESAALNARLAAETIDVSLPGRRIENG
                     GLHPVTRTIDRIESFFGELGFTVATGPEIEDDYHNFDALNIPGHHPARADHDTFWFDTT
                     RLLRTQTSGVQIRTMKAQQPPIRIIAPGRVYRNDYDQTHTPMFHQMEGLIVDTNISFTN
                     LKGTLHDFLRNFFEEDLQIRFRPSYFPFAEPSAEVDVMGKNGKWLEVLGCGMVHPNVLR
                     NVGIDPEVYSGFGFGMGMERLTMLRYGVTDLRSFFENDLRFLKQFK"
     misc_feature    2475..2579
                     /label=AmpR promoter
     misc_feature    2580..3440
                     /label=AmpR ORF
     misc_feature    3441..3711
                     /label=small oriT region
     misc_feature    complement(3563..3581)
                     /label=Transfer
     oriT            3580..3689
                     /note="incP origin of transfer"
     misc_feature    3582..3583
                     /label=nick site
     misc_feature    join(3712..3849,4018..4049)
                     /label=CRISPR insert
     misc_feature    3724..3748
                     /label=promoter predicted
     misc_feature    3850..3885
                     /label=CRISPR insert(1)
     misc_feature    3850..3885
                     /label=direct repeat 1
     misc_feature    3886..3915
                     
     promoter        3889..3907
                     /label=SP6 promoter
                     /note="promoter for bacteriophage SP6 RNA polymerase"
     misc_feature    3916..3951
                     /label=CRISPR insert(2)
     misc_feature    3916..3951
                     /label=direct repeat 1(1)
     misc_feature    3952..3981
                     /label=UniversalR1
     misc_feature    3982..4017
                     /label=CRISPR insert(3)
     misc_feature    3982..4017
                     /label=direct repeat 1(2)
     rep_origin      4176..4947
                     /direction=RIGHT
                     /label=pBBR1 oriV
                     /note="replication origin of the broad-host-range plasmid 
                     pBBR1 from Bordetella bronchiseptica; requires the pBBR1 
                     Rep protein for replication"
     CDS             4948..5610
                     /codon_start=1
                     /product="replication protein for the broad-host-range 
                     plasmid pBBR1 from Bordetella bronchiseptica"
                     /label=pBBR1 Rep
                     /translation="MATQSREIGIQAKNKPGHWVQTERKAHEAWAGLIARKPTAAMLLH
                     HLVAQMGHQNAVVVSQKTLSKLIGRSLRTVQYAVKDLVAERWISVVKLNGPGTVSAYVV
                     NDRVAWGQPRDQLRLSVFSAAVVVDHDDQDESLLGHGDLRRIPTLYPGEQQLPTGPGEE
                     PPSQPGIPGMEPDLPALTETEEWERRGQQRLPMPDEPCFLDDGEPLEPPTRVTLPRR"
ORIGIN
        1 cggcctggtg atgatggcgg gatcgttgta tatttcttga caccttttcg gcatcgccct
       61 aaaattcggc gtcctcatat tgtgtgagga cgttttatta cgtgtttacg aagcaaaagc
      121 taaaaccagg agctatttaa tggcaacagt taaccagctg gtacgcaaac cacgtgctcg
      181 caaagttgcg aaaagcaacg tgcctgcgct ggaagcatgc ccgcaaaaac gtggcgtatg
      241 tactcgtgta tatactacca ctcctaaaaa accgaactcc gcgctgcgta aagtatgccg
      301 tgttcgtctg actaacggtt tcgaagtgac ttcctacatc ggtggtgaag gtcacaacct
      361 gcaggagcac tccgtgatcc tgatccgtgg cggtcgtgtt aaagacctcc cgggtgttcg
      421 ttaccacacc gtacgtggtg cgcttgactg ctccggcgtt aaagaccgta agcaggctcg
      481 ttccaagtat ggcgtgaagc gtcctaaggc ttaaggagga caatcatgat tgaacaagat
      541 ggattgcacg caggttctcc ggccgcttgg gtggagaggc tattcggcta tgactgggca
      601 caacagacaa tcggctgctc tgatgccgcc gtgttccggc tgtcagcgca ggggcgcccg
      661 gttctttttg tcaagaccga cctgtccggt gccctgaatg aactgcagga cgaggcagcg
      721 cggctatcgt ggctggccac gacgggcgtt ccttgcgcag ctgtgctcga cgttgtcact
      781 gaagcgggaa gggactggct gctattgggc gaagtgccgg ggcaggatct cctgtcatct
      841 caccttgctc ctgccgagaa agtatccatc atggctgatg caatgcggcg gctgcatacg
      901 cttgatccgg ctacctgccc attcgaccac caagcgaaac atcgcatcga gcgagcacgt
      961 actcggatgg aagccggtct tgtcgatcag gatgatctgg acgaagagca tcaggggctc
     1021 gcgccagccg aactgttcgc caggctcaag gcgcgcatgc ccgacggcga ggatctcgtc
     1081 gtgacccatg gcgatgcctg cttgccgaat atcatggtgg aaaatggccg cttttctgga
     1141 ttcatcgact gtggccggct gggtgtggcg gaccgctatc aggacatagc gttggctacc
     1201 cgtgatattg ctgaagagct tggcggcgaa tgggctgacc gcttcctcgt gctttacggt
     1261 atcgccgctc ccgattcgca gcgcatcgcc ttctatcgcc ttcttgacga gttcttctga
     1321 tgtctgacat ttgcagcact tcctggccga ccgtatcttg gacactcagt gccatggtac
     1381 cctaggaagc ttaccctcac taaagggcgg ccggttgaca attaatcatc ggcatagtat
     1441 atcggcatag tataatacga caaggtgagg aactaaacca tgtcacatct cgcagaactg
     1501 gttgccagtg cgaaggcggc cattagccag gcgtcagatg ttgccgcgtt agataatgtg
     1561 cgcgtcgaat atttgggtaa aaaagggcac ttaacccttc agatgacgac cctgcgtgag
     1621 ctgccgccag aagagcgtcc ggcagctggt gcggttatca acgaagcgaa agagcaggtt
     1681 cagcaggcgc tgaatgcgcg taaagcggaa ctggaaagcg ctgcactgaa tgcgcgtctg
     1741 gcggcggaaa cgattgatgt ctctctgcca ggtcgtcgca ttgaaaacgg cggtctgcat
     1801 ccggttaccc gtaccatcga ccgtatcgaa agtttcttcg gtgagcttgg ctttaccgtg
     1861 gcaaccgggc cggaaatcga agacgattat cataacttcg atgctctgaa cattcctggt
     1921 caccacccgg cgcgcgctga ccacgacact ttctggtttg acactacccg cctgctgcgt
     1981 acccagacct ctggcgtaca gatccgcacc atgaaagccc agcagccacc gattcgtatc
     2041 atcgcgcctg gccgtgttta tcgtaacgac tacgaccaga ctcacacgcc gatgttccat
     2101 cagatggaag gtctgattgt tgataccaac atcagcttta ccaacctgaa aggcacgctg
     2161 cacgacttcc tgcgtaactt ctttgaggaa gatttgcaga ttcgcttccg tccttcctac
     2221 ttcccgtttg ccgaaccttc tgcagaagtg gacgtcatgg gtaaaaacgg taaatggctg
     2281 gaagtgctgg gctgcgggat ggtgcatccg aacgtgttgc gtaacgttgg catcgacccg
     2341 gaagtttact ctggtttcgg cttcgggatg gggatggagc gtctgactat gttgcgttac
     2401 ggcgtcaccg acctgcgttc attcttcgaa aacgatctgc gtttcctcaa acagtttaaa
     2461 taaggaggac aatccgcgga acccctattt gtttattttt ctaaatacat tcaaatatgt
     2521 atccgctcat gagacaataa ccctgataaa tgcttcaata atattgaaaa aggaagagta
     2581 tgagtattca acatttccgt gtcgccctta ttcccttttt tgcggcattt tgccttcctg
     2641 tttttgctca cccagaaacg ctggtgaaag taaaagatgc tgaagatcag ttgggtgcac
     2701 gagtgggtta catcgaactg gatctcaaca gcggtaagat ccttgagagt tttcgccccg
     2761 aagaacgttt tccaatgatg agcactttta aagttctgct atgtggcgcg gtattatccc
     2821 gtgttgacgc cgggcaagag caactcggtc gccgcataca ctattctcag aatgacttgg
     2881 ttgagtactc accagtcaca gaaaagcatc ttacggatgg catgacagta agagaattat
     2941 gcagtgctgc cataaccatg agtgataaca ctgcggccaa cttacttctg acaacgatcg
     3001 gaggaccgaa ggagctaacc gcttttttgc acaacatggg ggatcatgta actcgccttg
     3061 atcgttggga accggagctg aatgaagcca taccaaacga cgagcgtgac accacgatgc
     3121 ctgcagcaat ggcaacaacg ttgcgcaaac tattaactgg cgaactactt actctagctt
     3181 cccggcaaca attaatagac tggatggagg cggataaagt tgcaggacca cttctgcgct
     3241 cggcccttcc ggctggctgg tttattgctg ataaatctgg agccggtgag cgtgggtctc
     3301 gcggtatcat tgcagcactg gggccagatg gtaagccctc ccgtatcgta gttatctaca
     3361 cgacggggag tcaggcaact atggatgaac gaaatagaca gatcgctgag ataggtgcct
     3421 cactgattaa gcattggtaa agcgcttttc cgctgcataa ccctgcttcg gggtcattat
     3481 agcgattttt tcggtatatc catccttttt cgcacgatat acaggatttt gccaaagggt
     3541 tcgtgtagac tttccttggt gtatccaacg gcgtcagccg ggcaggatag gtgaagtagg
     3601 cccacccgcg agcgggtgtt ccttcttcac tgtcccttat tcgcacctgg cggtgctcaa
     3661 cgggaatcct gctctgcgag gctggccggc taccgccggc gtaacagatg aggatcctat
     3721 ttcttaataa ctaaaaatat ggtataatac tcttaataaa tgcagtaata caggggcttt
     3781 tcaagactga agtctagctg agacaaatag tgcgattacg aaatttttta gacaaaaata
     3841 gtctacgagg ttttagagct atgctgtttt gaatggtccc aaaacgacat ttaggtgaca
     3901 ctatagaagg atccggtttt agagctatgc tgttttgaat ggtcccaaaa ccggccgccc
     3961 tttagtgagg gtaagcttcc tgttttagag ctatgctgtt ttgaatggtc ccaaaacttc
     4021 agcacactga gacttgttga gttgaattcg gtcagtgcgt cctgctgatg tgctcagtat
     4081 cgctgcggcg ccctacgggc ttgctctccg ggcttcgccc tgcgcggtcg ctgcgctccc
     4141 ttgccagccc gtggatatgt ggacgatggc cgcgagcggc caccggctgg ctcgcttcgc
     4201 tcggcccgtg gacaaccctg ctggacaagc tgatggacag gctgcgcctg cccacgagct
     4261 tgaccacagg gattgcccac cggctaccca gccttcgacc acatacccac cggctccaac
     4321 tgcgcggcct gcggccttgc cccatcaatt tttttaattt tctctgggga aaagcctccg
     4381 gcctgcggcc tgcgcgcttc gcttgccggt tggacaccaa gtggaaggcg ggtcaaggct
     4441 cgcgcagcga ccgcgcagcg gcttggcctt gacgcgcctg gaacgaccca agcctatgcg
     4501 agtgggggca gtcgaagggc gaagcccgcc cgcctgcccc ccgagcctca cggcggcgag
     4561 tgcgggggtt ccaagggggc agcgccacct tgggcaaggc cgaaggccgc gcagtcgatc
     4621 aacaagcccc ggaggggcca ctttttgccg gagggggagc cgcgccgaag gcgtggggga
     4681 accccgcagg ggtgcccttc tttgggcacc aaagaactag atatagggcg aaatgcgaaa
     4741 gacttaaaaa tcaacaactt aaaaaagggg ggtacgcaac agctcattgc ggcacccccc
     4801 gcaatagctc attgcgtagg ttaaagaaaa tctgtaattg actgccactt ttacgcaacg
     4861 cataattgtt gtcgcgctgc cgaaaagttg cagctgattg cgcatggtgc cgcaaccgtg
     4921 cggcacccct accgcatgga gataagcatg gccacgcagt ccagagaaat cggcattcaa
     4981 gccaagaaca agcccggtca ctgggtgcaa acggaacgca aagcgcatga ggcgtgggcc
     5041 gggcttattg cgaggaaacc cacggcggca atgctgctgc atcacctcgt ggcgcagatg
     5101 ggccaccaga acgccgtggt ggtcagccag aagacacttt ccaagctcat cggacgttct
     5161 ttgcggacgg tccaatacgc agtcaaggac ttggtggccg agcgctggat ctccgtcgtg
     5221 aagctcaacg gccccggcac cgtgtcggcc tacgtggtca atgaccgcgt ggcgtggggc
     5281 cagccccgcg accagttgcg cctgtcggtg ttcagtgccg ccgtggtggt tgatcacgac
     5341 gaccaggacg aatcgctgtt ggggcatggc gacctgcgcc gcatcccgac cctgtatccg
     5401 ggcgagcagc aactaccgac cggccccggc gaggagccgc ccagccagcc cggcattccg
     5461 ggcatggaac cagacctgcc agccttgacc gaaacggagg aatgggaacg gcgcgggcag
     5521 cagcgcctgc cgatgcccga tgagccgtgt tttctggacg atggcgagcc gttggagccg
     5581 ccgacacggg tcacgctgcc gcgccggtag cacttgggtt gcgcagcaac ccgtaagtgc
     5641 gctgttccag actatcggct gtagccgcct cgccgc
//
