# Supplementary material for: Continuous synthesis of E. coli genome sections and Mb-scale human DNA assembly
Source: Nature. Author manuscript; Available in PMC 2023 Jul 20. (PMC7614783; doi:10.1038/s41586-023-06268-1)
Supplement: Supplementary Data 16 [file EMS177430-supplement-Supplementary_Data_16.txt]

LOCUS       pHBA010_BASIS-co        5906 bp DNA     circular SYN 28-APR-2023
DEFINITION  synthetic circular DNA
ACCESSION   .
VERSION     .
KEYWORDS    .
SOURCE      synthetic DNA construct
  ORGANISM  synthetic DNA construct
REFERENCE   1  (bases 1 to 5906)
  AUTHORS   MRC LMB Subscription
  TITLE     Direct Submission
  JOURNAL   Exported Apr 28, 2023 from SnapGene 6.2.2
            https://www.snapgene.com
COMMENT     oriT direction as in CONEX BAC24
FEATURES             Location/Qualifiers
     source          1..5906
                     /mol_type="other DNA"
                     /organism="synthetic DNA construct"
     source          1..2087
                     /strain="K-12"
                     /sub_strain="Syn61"
                     /mol_type="genomic DNA"
                     /db_xref="taxon:1110693"
                     /organism="Escherichia coli str. K-12 substr. Syn61"
     source          1..2087
                     /strain="K-12"
                     /sub_strain="MDS42"
                     /mol_type="genomic DNA"
                     /db_xref="taxon:1110693"
                     /organism="Escherichia coli str. K-12 substr. MDS42"
     source          2181..2693
                     /strain="K-12"
                     /sub_strain="MDS42"
                     /mol_type="genomic DNA"
                     /db_xref="taxon:1110693"
                     /organism="Escherichia coli str. K-12 substr. MDS42"
     gene            1..2087
                     /gene="yceQ"
                     /gene_synonym="b1085;ECK1070;JW5154"
                     /locus_tag="ECMDS42_0905"
                     /label=yceQ
     gene            1..2087
                     /gene="map"
                     /gene_synonym="b0168;ECK0166;JW0163"
                     /locus_tag="ECMDS42_0154"
                     /label=map
     promoter        1..48
                     /label=EM7 promoter
                     /note="synthetic bacterial promoter "
     promoter        1..48
                     /label=EM7 promoter
                     /note="synthetic bacterial promoter "
     CDS             67..1050
                     /codon_start=1
                     /label=PheS T251A A294G
                     /translation="MSHLAELVASAKAAISQASDVAALDNVRVEYLGKKGHLTLQMTTL
                     RELPPEERPAAGAVINEAKEQVQQALNARKAELESAALNARLAAETIDVSLPGRRIENG
                     GLHPVTRTIDRIESFFGELGFTVATGPEIEDDYHNFDALNIPGHHPARADHDTFWFDTT
                     RLLRTQTSGVQIRTMKAQQPPIRIIAPGRVYRNDYDQTHTPMFHQMEGLIVDTNISFTN
                     LKGTLHDFLRNFFEEDLQIRFRPSYFPFAEPSAEVDVMGKNGKWLEVLGCGMVHPNVLR
                     NVGIDPEVYSGFGFGMGMERLTMLRYGVTDLRSFFENDLRFLKQFK"
     CDS             1062..2087
                     /codon_start=1
                     /label=HygR
                     /translation="MKKPELTATSVEKFLIEKFDSVSDLMQLSEGEESRAFSFDVGGRG
                     YVLRVNSCADGFYKDRYVYRHFASAALPIPEVLDIGEFSESLTYCISRRAQGVTLQDLP
                     ETELPAVLQPVAEAMDAIAAADLSQTSGFGPFGPQGIGQYTTWRDFICAIADPHVYHWQ
                     TVMDDTVSASVAQALDELMLWAEDCPEVRHLVHADFGSNNVLTDNGRITAVIDWSEAMF
                     GDSQYEVANIFFWRPWLACMEQQTRYFERRHPELAGSPRLRAYMLRIGLDQLYQSLVDG
                     NFDDAAWAQGRCDAIVRSGAGTVGRTQIARRSAAVWTDGCVEVLADSGNRRPSTRPRAK
                     E"
     misc_feature    2088..2147
                     /label=universal HR
     misc_feature    2148..2150
                     /label=PAM
     misc_feature    complement(2151..2180)
                     /label=ProtoSpacer UniversalI right
     misc_feature    2181..2318
                     /label=promoter
     misc_feature    2181..2182
                     /label=NGG PAM
                     /label=PAM
     misc_feature    2319..2693
                     /label=rpsL
     misc_feature    2705..2809
                     /label=AmpR promoter
     misc_feature    2810..3670
                     /label=AmpR ORF
     misc_feature    3671..3941
                     /label=small oriT region
     misc_feature    complement(3793..3811)
                     /label=Transfer
     oriT            3810..3919
                     /note="incP origin of transfer"
     misc_feature    3812..3813
                     /label=nick site
     misc_feature    join(3942..4079,4248..4279)
                     /label=CRISPR insert
     misc_feature    3954..3978
                     /label=promoter predicted
     misc_feature    4080..4115
                     /label=CRISPR insert(1)
     misc_feature    4080..4115
                     /label=direct repeat 1
     misc_feature    4116..4145
                     
     promoter        4119..4137
                     /label=SP6 promoter
                     /note="promoter for bacteriophage SP6 RNA polymerase"
     misc_feature    4146..4181
                     /label=CRISPR insert(2)
     misc_feature    4146..4181
                     /label=direct repeat 1(1)
     misc_feature    4182..4211
                     /label=UniversalR1
     misc_feature    4212..4247
                     /label=CRISPR insert(3)
     misc_feature    4212..4247
                     /label=direct repeat 1(2)
     rep_origin      4406..5177
                     /direction=RIGHT
                     /label=pBBR1 oriV
                     /note="replication origin of the broad-host-range plasmid 
                     pBBR1 from Bordetella bronchiseptica; requires the pBBR1 
                     Rep protein for replication"
     CDS             5178..5840
                     /codon_start=1
                     /product="replication protein for the broad-host-range 
                     plasmid pBBR1 from Bordetella bronchiseptica"
                     /label=pBBR1 Rep
                     /translation="MATQSREIGIQAKNKPGHWVQTERKAHEAWAGLIARKPTAAMLLH
                     HLVAQMGHQNAVVVSQKTLSKLIGRSLRTVQYAVKDLVAERWISVVKLNGPGTVSAYVV
                     NDRVAWGQPRDQLRLSVFSAAVVVDHDDQDESLLGHGDLRRIPTLYPGEQQLPTGPGEE
                     PPSQPGIPGMEPDLPALTETEEWERRGQQRLPMPDEPCFLDDGEPLEPPTRVTLPRR"
ORIGIN
        1 gttgacaatt aatcatcggc atagtatatc ggcatagtat aatacgacaa ggtgaggaac
       61 taaaccatgt cacatctcgc agaactggtt gccagtgcga aggcggccat tagccaggcg
      121 tcagatgttg ccgcgttaga taatgtgcgc gtcgaatatt tgggtaaaaa agggcactta
      181 acccttcaga tgacgaccct gcgtgagctg ccgccagaag agcgtccggc agctggtgcg
      241 gttatcaacg aagcgaaaga gcaggttcag caggcgctga atgcgcgtaa agcggaactg
      301 gaaagcgctg cactgaatgc gcgtctggcg gcggaaacga ttgatgtctc tctgccaggt
      361 cgtcgcattg aaaacggcgg tctgcatccg gttacccgta ccatcgaccg tatcgaaagt
      421 ttcttcggtg agcttggctt taccgtggca accgggccgg aaatcgaaga cgattatcat
      481 aacttcgatg ctctgaacat tcctggtcac cacccggcgc gcgctgacca cgacactttc
      541 tggtttgaca ctacccgcct gctgcgtacc cagacctctg gcgtacagat ccgcaccatg
      601 aaagcccagc agccaccgat tcgtatcatc gcgcctggcc gtgtttatcg taacgactac
      661 gaccagactc acacgccgat gttccatcag atggaaggtc tgattgttga taccaacatc
      721 agctttacca acctgaaagg cacgctgcac gacttcctgc gtaacttctt tgaggaagat
      781 ttgcagattc gcttccgtcc ttcctacttc ccgtttgccg aaccttctgc agaagtggac
      841 gtcatgggta aaaacggtaa atggctggaa gtgctgggct gcgggatggt gcatccgaac
      901 gtgttgcgta acgttggcat cgacccggaa gtttactctg gtttcggctt cgggatgggg
      961 atggagcgtc tgactatgtt gcgttacggc gtcaccgacc tgcgttcatt cttcgaaaac
     1021 gatctgcgtt tcctcaaaca gtttaaataa ggaggacaat catgaaaaag cctgaactca
     1081 ccgcgacgtc tgtcgagaag tttctgatcg aaaagttcga cagcgtctcc gacctgatgc
     1141 agctctcgga gggcgaagaa tctcgtgctt tcagcttcga tgtaggaggg cgtggatatg
     1201 tcctgcgggt aaatagctgc gccgatggtt tctacaaaga tcgttatgtt tatcggcact
     1261 ttgcatcggc cgcgctcccg attccggaag tgcttgacat tggggaattc agcgagagcc
     1321 tgacctattg catctcccgc cgtgcacagg gtgtcacgtt gcaagacctg cctgaaaccg
     1381 aactgcccgc tgttctgcag ccggtcgcgg aggccatgga tgcgatcgct gcggccgatc
     1441 ttagccagac gagcgggttc ggcccattcg gaccgcaagg aatcggtcaa tacactacat
     1501 ggcgtgattt catatgcgcg attgctgatc cccatgtgta tcactggcaa actgtgatgg
     1561 acgacaccgt cagtgcgtcc gtcgcgcagg ctctcgatga gctgatgctt tgggccgagg
     1621 actgccccga agtccggcac ctcgtgcacg cggatttcgg ctccaacaat gtcctgacgg
     1681 acaatggccg cataacagcg gtcattgact ggagcgaggc gatgttcggg gattcccaat
     1741 acgaggtcgc caacatcttc ttctggaggc cgtggttggc ttgtatggag cagcagacgc
     1801 gctacttcga gcggaggcat ccggagcttg caggatcgcc gcggctccgg gcgtatatgc
     1861 tccgcattgg tcttgaccaa ctctatcaga gcttggttga cggcaatttc gatgatgcag
     1921 cttgggcgca gggtcgatgc gacgcaatcg tccgatccgg agccgggact gtcgggcgta
     1981 cacaaatcgc ccgcagaagc gcggccgtct ggaccgatgg ctgtgtagaa gtacttgccg
     2041 atagtggaaa ccgacgcccc agcactcgtc cgagggcaaa ggaataatgt ctgacatttg
     2101 cagcacttcc tggccgaccg tatcttggac actcagtgcc atggtaccct aggaagctta
     2161 ccctcactaa agggcggccg ggcctggtga tgatggcggg atcgttgtat atttcttgac
     2221 accttttcgg catcgcccta aaattcggcg tcctcatatt gtgtgaggac gttttattac
     2281 gtgtttacga agcaaaagct aaaaccagga gctatttaat ggcaacagtt aaccagctgg
     2341 tacgcaaacc acgtgctcgc aaagttgcga aaagcaacgt gcctgcgctg gaagcatgcc
     2401 cgcaaaaacg tggcgtatgt actcgtgtat atactaccac tcctaaaaaa ccgaactccg
     2461 cgctgcgtaa agtatgccgt gttcgtctga ctaacggttt cgaagtgact tcctacatcg
     2521 gtggtgaagg tcacaacctg caggagcact ccgtgatcct gatccgtggc ggtcgtgtta
     2581 aagacctccc gggtgttcgt taccacaccg tacgtggtgc gcttgactgc tccggcgtta
     2641 aagaccgtaa gcaggctcgt tccaagtatg gcgtgaagcg tcctaaggct taaggaggac
     2701 aatccgcgga acccctattt gtttattttt ctaaatacat tcaaatatgt atccgctcat
     2761 gagacaataa ccctgataaa tgcttcaata atattgaaaa aggaagagta tgagtattca
     2821 acatttccgt gtcgccctta ttcccttttt tgcggcattt tgccttcctg tttttgctca
     2881 cccagaaacg ctggtgaaag taaaagatgc tgaagatcag ttgggtgcac gagtgggtta
     2941 catcgaactg gatctcaaca gcggtaagat ccttgagagt tttcgccccg aagaacgttt
     3001 tccaatgatg agcactttta aagttctgct atgtggcgcg gtattatccc gtgttgacgc
     3061 cgggcaagag caactcggtc gccgcataca ctattctcag aatgacttgg ttgagtactc
     3121 accagtcaca gaaaagcatc ttacggatgg catgacagta agagaattat gcagtgctgc
     3181 cataaccatg agtgataaca ctgcggccaa cttacttctg acaacgatcg gaggaccgaa
     3241 ggagctaacc gcttttttgc acaacatggg ggatcatgta actcgccttg atcgttggga
     3301 accggagctg aatgaagcca taccaaacga cgagcgtgac accacgatgc ctgcagcaat
     3361 ggcaacaacg ttgcgcaaac tattaactgg cgaactactt actctagctt cccggcaaca
     3421 attaatagac tggatggagg cggataaagt tgcaggacca cttctgcgct cggcccttcc
     3481 ggctggctgg tttattgctg ataaatctgg agccggtgag cgtgggtctc gcggtatcat
     3541 tgcagcactg gggccagatg gtaagccctc ccgtatcgta gttatctaca cgacggggag
     3601 tcaggcaact atggatgaac gaaatagaca gatcgctgag ataggtgcct cactgattaa
     3661 gcattggtaa agcgcttttc cgctgcataa ccctgcttcg gggtcattat agcgattttt
     3721 tcggtatatc catccttttt cgcacgatat acaggatttt gccaaagggt tcgtgtagac
     3781 tttccttggt gtatccaacg gcgtcagccg ggcaggatag gtgaagtagg cccacccgcg
     3841 agcgggtgtt ccttcttcac tgtcccttat tcgcacctgg cggtgctcaa cgggaatcct
     3901 gctctgcgag gctggccggc taccgccggc gtaacagatg aggatcctat ttcttaataa
     3961 ctaaaaatat ggtataatac tcttaataaa tgcagtaata caggggcttt tcaagactga
     4021 agtctagctg agacaaatag tgcgattacg aaatttttta gacaaaaata gtctacgagg
     4081 ttttagagct atgctgtttt gaatggtccc aaaacgacat ttaggtgaca ctatagaagg
     4141 atccggtttt agagctatgc tgttttgaat ggtcccaaaa ccggccgccc tttagtgagg
     4201 gtaagcttcc tgttttagag ctatgctgtt ttgaatggtc ccaaaacttc agcacactga
     4261 gacttgttga gttgaattcg gtcagtgcgt cctgctgatg tgctcagtat cgctgcggcg
     4321 ccctacgggc ttgctctccg ggcttcgccc tgcgcggtcg ctgcgctccc ttgccagccc
     4381 gtggatatgt ggacgatggc cgcgagcggc caccggctgg ctcgcttcgc tcggcccgtg
     4441 gacaaccctg ctggacaagc tgatggacag gctgcgcctg cccacgagct tgaccacagg
     4501 gattgcccac cggctaccca gccttcgacc acatacccac cggctccaac tgcgcggcct
     4561 gcggccttgc cccatcaatt tttttaattt tctctgggga aaagcctccg gcctgcggcc
     4621 tgcgcgcttc gcttgccggt tggacaccaa gtggaaggcg ggtcaaggct cgcgcagcga
     4681 ccgcgcagcg gcttggcctt gacgcgcctg gaacgaccca agcctatgcg agtgggggca
     4741 gtcgaagggc gaagcccgcc cgcctgcccc ccgagcctca cggcggcgag tgcgggggtt
     4801 ccaagggggc agcgccacct tgggcaaggc cgaaggccgc gcagtcgatc aacaagcccc
     4861 ggaggggcca ctttttgccg gagggggagc cgcgccgaag gcgtggggga accccgcagg
     4921 ggtgcccttc tttgggcacc aaagaactag atatagggcg aaatgcgaaa gacttaaaaa
     4981 tcaacaactt aaaaaagggg ggtacgcaac agctcattgc ggcacccccc gcaatagctc
     5041 attgcgtagg ttaaagaaaa tctgtaattg actgccactt ttacgcaacg cataattgtt
     5101 gtcgcgctgc cgaaaagttg cagctgattg cgcatggtgc cgcaaccgtg cggcacccct
     5161 accgcatgga gataagcatg gccacgcagt ccagagaaat cggcattcaa gccaagaaca
     5221 agcccggtca ctgggtgcaa acggaacgca aagcgcatga ggcgtgggcc gggcttattg
     5281 cgaggaaacc cacggcggca atgctgctgc atcacctcgt ggcgcagatg ggccaccaga
     5341 acgccgtggt ggtcagccag aagacacttt ccaagctcat cggacgttct ttgcggacgg
     5401 tccaatacgc agtcaaggac ttggtggccg agcgctggat ctccgtcgtg aagctcaacg
     5461 gccccggcac cgtgtcggcc tacgtggtca atgaccgcgt ggcgtggggc cagccccgcg
     5521 accagttgcg cctgtcggtg ttcagtgccg ccgtggtggt tgatcacgac gaccaggacg
     5581 aatcgctgtt ggggcatggc gacctgcgcc gcatcccgac cctgtatccg ggcgagcagc
     5641 aactaccgac cggccccggc gaggagccgc ccagccagcc cggcattccg ggcatggaac
     5701 cagacctgcc agccttgacc gaaacggagg aatgggaacg gcgcgggcag cagcgcctgc
     5761 cgatgcccga tgagccgtgt tttctggacg atggcgagcc gttggagccg ccgacacggg
     5821 tcacgctgcc gcgccggtag cacttgggtt gcgcagcaac ccgtaagtgc gctgttccag
     5881 actatcggct gtagccgcct cgccgc
//
