# Supplementary material for: Continuous synthesis of E. coli genome sections and Mb-scale human DNA assembly
Source: Nature. Author manuscript; Available in PMC 2023 Jul 20. (PMC7614783; doi:10.1038/s41586-023-06268-1)
Supplement: Supplementary Data 18 [file EMS177430-supplement-Supplementary_Data_18.xlsx]

## Sheet: BASIS23-8_1Mb_TRUE-POSITIVE
POSITION_BACref_CORRECTED	POS_GHRc38/hg38	BAC	TYPE	SOMATIC_DETECTION	ENTRIES_dbSNP	NOTE
32572850	32572428	BAC266	DEL:1	TRUE	TRUE	homopolymeric T stretch
32577203	32576781	BAC266	INS:1	TRUE	TRUE	homopolymeric C stretch
32713011	32712500	BAC266/267	DEL:1	FALSE	TRUE	homopolymeric A stretch
33187715	33187150	BAC271/272	DEL:69	FALSE	TRUE	TA-rich repetitive element
33355632	33354991	BAC273/274	DEL:1	TRUE	TRUE	homopolymeric A stretch
