# Supplementary material for: Continuous synthesis of E. coli genome sections and Mb-scale human DNA assembly
Source: Nature. Author manuscript; Available in PMC 2023 Jul 20. (PMC7614783; doi:10.1038/s41586-023-06268-1)
Supplement: Supplementary Data 20 [file EMS177430-supplement-Supplementary_Data_20.txt]

LOCUS       pSP43_pKW3spec(r        2385 bp DNA     circular SYN 28-APR-2023
DEFINITION  synthetic circular DNA
ACCESSION   .
VERSION     .
KEYWORDS    .
SOURCE      synthetic DNA construct
  ORGANISM  synthetic DNA construct
REFERENCE   1  (bases 1 to 2385)
  AUTHORS   .
  TITLE     Direct Submission
  JOURNAL   Exported Apr 28, 2023 from SnapGene 6.2.2
            https://www.snapgene.com
FEATURES             Location/Qualifiers
     source          1..2385
                     /mol_type="other DNA"
                     /organism="synthetic DNA construct"
     misc_feature    104..208
                     /label=AmpR promoter
     CDS             209..1000
                     /codon_start=1
                     /label=SpecR
                     /translation="MREAVIAEVSTQLSEVVGVIERHLEPTLLAVHLYGSAVDGGLKPH
                     SDIDLLVTVTVRLDETTRRALINDLLETSASPGESEILRAVEVTIVVHDDIIPWRYPAK
                     RELQFGEWQRNDILAGIFEPATIDIDLAILLTKAREHSVALVGPAAEELFDPVPEQDLF
                     EALNETLTLWNSPPDWAGDERNVVLTLSRIWYSAVTGKIAPKDVAADWAMERLPAQYQP
                     VILEARQAYLGQEEDRLASRADQLEEFVHYVKGEITKVVGK"
     misc_feature    1171..1759
                     /label=pMB1 Ori
     misc_feature    1963..2006
                     /label=rrnB T1 terminator
     misc_feature    2034..2305
                     /label=CRISPR insert
     misc_feature    2046..2070
                     /label=promoter predicted
     misc_feature    2172..2207
                     /label=direct repeat 1
     misc_feature    2209..2215
                     /label=SapIsite
     misc_feature    2231..2237
                     /label=SapI_site
     misc_feature    2238..2273
                     /label=direct repeat 2
                     /label=direct repeat 1(1)
ORIGIN
        1 ttcttgaaga cgaaagggcc tcgtgatacg cctattttta taggttaatg tcatgataat
       61 aatggtttct tagacgtcag gtggcacttt tcggggaaat gtgcgcggaa cccctatttg
      121 tttatttttc taaatacatt caaatatgta tccgctcatg agacaataac cctgataaat
      181 gcttcaataa tattgaaaaa ggaagagtat gagggaagcg gtgatcgccg aagtaagcac
      241 tcaactaagt gaggtagttg gcgtcatcga gcgccatctc gaaccgacgt tgctggccgt
      301 acatttgtac ggctccgcag tggatggcgg cctgaagcca cacagtgata ttgatttgct
      361 ggttacggtg accgtaaggc ttgatgaaac aacgcggcga gctttgatca acgacctttt
      421 ggaaactagc gcttcccctg gagagagcga gattctccgc gctgtagaag tcaccattgt
      481 tgtgcacgac gacatcattc cgtggcgtta tccagctaag cgcgaactgc aatttggaga
      541 atggcagcgc aatgacattc ttgcaggtat cttcgagcca gccacgatcg acattgatct
      601 ggctatcttg ctgacaaaag caagagaaca tagcgttgcc ttggtaggtc cagcggcgga
      661 ggaactcttt gatccggttc ctgaacagga tctatttgag gcgctaaatg aaaccttaac
      721 gctatggaac agcccgcccg actgggctgg cgatgagcga aatgtagtgc ttacgttgtc
      781 ccgcatttgg tacagcgcag taaccggcaa aatcgcgccg aaggatgtcg ctgccgactg
      841 ggcaatggag cgcctgccgg cccagtatca gcccgtcata cttgaagcta gacaggctta
      901 tcttggacaa gaagaagatc gcttggccag ccgcgcagat cagttggaag aatttgtcca
      961 ctacgtgaaa ggcgagatca ccaaggtagt cggcaaataa ctgtcagacc aagtttactc
     1021 atatatactt tagattgatt taaaacttca tttttaattt aaaaggatct aggtgaagat
     1081 cctttttgat aatctcatga ccaaaatccc ttaacgtgag ttttcgttcc actgagcgtc
     1141 agaccccgta gaaaagatca aaggatcttc ttgagatcct ttttttctgc gcgtaatctg
     1201 ctgcttgcaa acaaaaaaac caccgctacc agcggtggtt tgtttgccgg atcaagagct
     1261 accaactctt tttccgaagg taactggctt cagcagagcg cagataccaa atactgtcct
     1321 tctagtgtag ccgtagttag gccaccactt caagaactct gtagcaccgc ctacatacct
     1381 cgctctgcta atcctgttac cagtggctgc tgccagtggc gataagtcgt gtcttaccgg
     1441 gttggactca agacgatagt taccggataa ggcgcagcgg tcgggctgaa cggggggttc
     1501 gtgcacacag cccagcttgg agcgaacgac ctacaccgaa ctgagatacc tacagcgtga
     1561 gctatgagaa agcgccacgc ttcccgaagg gagaaaggcg gacaggtatc cggtaagcgg
     1621 cagggtcgga acaggagagc gcacgaggga gcttccaggg ggaaacgcct ggtatcttta
     1681 tagtcctgtc gggtttcgcc acctctgact tgagcgtcga tttttgtgat gctcgtcagg
     1741 ggggcggagc ctatggaaaa acgccagcaa cgcggccttt ttacggttcc tggccttttg
     1801 ctggcctttt gctcacatgt tctttcctgc gttatcccct gattctgtgg ataaccgtat
     1861 taccgccttt gagtgagctg ataccgctcg ccgcagccga acgcctaggt ctagggcggc
     1921 ggatttgtcc tactcaggag agcgttcacc gacaaacaac agataaaacg aaaggcccag
     1981 tctttcgact gagcctttcg ttttatttga tgcctctagc acgcgtacca tggggatcct
     2041 atttcttaat aactaaaaat atggtataat actcttaata aatgcagtaa tacaggggct
     2101 tttcaagact gaagtctagc tgagacaaat agtgcgatta cgaaattttt tagacaaaaa
     2161 tagtctacga ggttttagag ctatgctgtt ttgaatggtc ccaaaacaga agagcgtctc
     2221 ggaagctcaa gctcttcgtt ttagagctat gctgttttga atggtcccaa aacttcagca
     2281 cactgagact tgttgagttg aattcggtca gtgcgtcctg ctgatgtgct cagtatctct
     2341 atcactgata gggatgtcaa tctctatcac tgatagggac tcgag
//
